# Supplementary material for: Predicting postoperative delirium assessed by the Nursing Screening Delirium Scale in the recovery room for non-cardiac surgeries without craniotomy: A retrospective study using a machine learning approach
Source: PLOS Digit Health. 2024 Aug 14;3(8):e0000414. doi: 10.1371/journal.pdig.0000414 (PMC11324157; doi:10.1371/journal.pdig.0000414)
Supplement: S1 Appendix — (XLSX) [file pdig.0000414.s001.xlsx]

## Sheet: Table A
	Table A: Hard rules in terms of ranges from valid lower - to upper bounds for data preprocessing. Values that do not fall into the valid range were imputed with the mean calculated on the training set.
	Clinical Domain	Variable	Unit	Lower Bound	Upper Bound
	Demographics	Age	years	18	200
	Demographics	Body Length	cm	50	300
	Demographics	Body Weight	kg	50	300
	Vital Sign	Heart Rate	1/min	0	500
	Vital Sign	Puls	1/min	0	500
	Vital Sign	NIBP Systolic	mmHg	0	400
	Vital Sign	NIBP Mean	mmHg	0	400
	Vital Sign	NIBP Diastolic	mmHg	0	400
	Vital Sign	IBP Systolic	mmHg	0	400
	Vital Sign	IBP Mean	mmHg	0	400
	Vital Sign	IBP Diastolic	mmHg	0	400
	Vital Sign	BP Systolic	mmHg	0	400
	Vital Sign	BP Mean	mmHg	0	400
	Vital Sign	BP Diastolic	mmHg	0	400
	Vital Sign	Respiratory Rate	1/min	0	400
	Vital Sign	Body Temperature	°C	10	50
	Vital Sign	SpO2	%	0	100
	Respiratory	FiO2 meas	%	0	100
	Respiratory	FiO2 set	%	0	100
	Respiratory	PEEP meas	mbar	0	100
	Respiratory	PEEP set	mbar	0	100
	Respiratory	Tidal Volume	ml	0	10000
	Respiratory	Pinsp	mbar	0	200
	Respiratory	Compliance	ml/mbar	0	2000
	Respiratory	Resistance	mbar/ls	0	100
	Respiratory	Ppeak	mbar	0	100
	Respiratory	Pplateau	mbar	0	100
	Scores and Scales	Pain NRS	-	0	10
	Scores and Scales	GCS	-	3	15
	Scores and Scales	PHQ-9	-	0	27
	Scores and Scales	ASA Status	-	0	5
	Scores and Scales	Mini-Cog	-	0	5
	Scores and Scales	Barthel Index	-	0	100
	Scores and Scales	Frailty Index	-	0	5
	Scores and Scales	Metabolic Equivalents	-	0	12
	Scores and Scales	OP N Class	-	0	5
	Scores and Scales	Aldrete Score	-	0	10
	EEG Imaging	SEF Left	-	0	100
	EEG Imaging	SEF Right	-	0	100
	EEG Imaging	Supression Ratio	-	0	100
	EEG Imaging	PSI	-	0	1000
	EEG Imaging	EMG	-	0	100
	EEG Imaging	Artifact Level	-	0	100
	EEG Imaging	Relaxometry TOF	-	0	4
	Laboratory	Sodium in Blood	mmol/l	0	500
	Laboratory	Creatinine in Blood	μmol/l	0	45000
	Laboratory	Creatinine in Urine	μmol/l	0	45000
	Laboratory	pCO2 in Blood	kPa	0	100
	Laboratory	pO2 in Blood	kPa	0	100
	Laboratory	WBC in Blood	/µl	0	300000
	Laboratory	Lymphocytes in Blood from WBC	%	0	100
	Laboratory	Lymphocytes Count in Blood	/μl	0	50000
	Laboratory	Thrombocytes in Blood	/nl	0	3000
	Laboratory	CRP in Blood	mg/l	0	1000
	Laboratory	Hematocrit Concentration in Blood	l/l	0	1
	Laboratory	Hematocrit from Blood	%	0	100
	Laboratory	LDH in Blood	µkat/L	0	400
	Laboratory	Urea Nitrogen in Blood	mmol/l	0	100
	Laboratory	Bilirubin direct in Blood	μmol/l	0	900
	Laboratory	Bilirubin total in Blood	μmol/l	0	900
	Laboratory	Potassium in Blood	mmol/l	0	30
	Laboratory	Chloride in Blood	mmol/l	0	200
	Laboratory	Magnesium in Blood	mmol/l	0	5
	Laboratory	Calcium in Blood	mmol/l	0	5
	Laboratory	pH in Blood	-	5	10
	Laboratory	Glucose in Blood	mmol/l	0	60
	Laboratory	Neutrophils Count in Blood	/nl	0	200
	Laboratory	Neutrophils from Blood	%	0	100
	Laboratory	Basophils Count in Blood	/nl	0	3
	Laboratory	Basophils from Blood	%	0	100
	Laboratory	aPTT in Blood	sec	0	300
	Laboratory	Fibrinogen in Blood	g/l	0	15
	Laboratory	Haemoglobin in Blood	mmol/l	0	40
	Laboratory	Bicarbonat in Blood	mmol/l	0	60
	Laboratory	Albumin in Blood	mmol/l	0	10
	Laboratory	Total Protein in Blood	g/l	0	200
	Laboratory	Uric Acid in Blood	µmol/l	0	1200
	Laboratory	AST in Blood	µkat/L	0	500
	Laboratory	ALT in Blood	µkat/L	0	200
	Laboratory	Ferritin in Blood	nmol/l	0	100
	Laboratory	GGT in Blood	µkat/L	0	100
	Laboratory	INR in Blood	-	0	10
	Laboratory	hs-T-Troponin in Blood	ng/l	0	20000
	Laboratory	Procalcitonin in Blood	µg/l	0	100
	Laboratory	NT-pro BNP in Blood	ng/l	0	70000
	Laboratory	Fibrinogen in Blood	g/l	0	20
	Outputs	Urine	ml	0	5000
	Outputs	Urine invasive	ml	0	5000
	Outputs	Blood	ml	0	3000
	Inputs	Volume Water-full Electrolyte Solution	ml	0	2000
	Inputs	Amount Propofol	mg	0	2000
	Inputs	Rate Propofol	mg/kg/h	0	1
	Inputs	Amount Norepinephrin	mg	0	10
	Inputs	Rate Norepinephrin	mg/kg/h	0	10
	Inputs	Amount Cafedrin and Theodrenalin	mg	0	4000
	Inputs	Amount Fentanyl	mg	0	200
	Inputs	Amount Metamizol	mg	0	5000
	Inputs	Amount Piritramid	mg	0	100
	Inputs	Amount Remifentanil	mg	0	20
	Inputs	Rate Remifentanil	mg/kg/h	0	1
	Inputs	Amount Cisatracurium	mg	0	100
	Inputs	Amount Sufentanil	mg	0	0.5
	Inputs	Amount Ondansetron	mg	0	10
	Inputs	Amount KCL	mg	0	2000
	Inputs	Amount Cefuroxim	mg	0	2000
	Inputs	Amount Clonidin	mg	0	5
	Inputs	Amount Ampicillin Sulbactam	mg	0	2000
	Inputs	Amount Dexamethason	mg	0	8000
	Inputs	Amount Rocuronium	mg	0	2000
	Inputs	Amount Ephedrin	mg	0	1000
	Inputs	Amount Ropivacain Sufentanil	mg	0	500
	Inputs	Amount Paracetamol	mg	0	5000
	Inputs	Amount Cefazolin	mg	0	5000
	Inputs	Amount Urapidil	mg	0	500
	Inputs	Amount Parecoxib	mg	0	5000
	Inputs	Amount Mivacurium	mg	0	200
	Inputs	Amount Ropivacain	mg	0	2000
	Inputs	Amount Metronidazol	mg	0	200
	Inputs	Amount Atropine	mg	0	3000
	Inputs	Amount Morphine	mg	0	200
	Inputs	Amount Tranexamic Acid	mg	0	100
	Inputs	Amount Lidocain	mg	0	5000
	Inputs	Amount Oxytocin	IE	0	50
	Inputs	Amount Bupivacaine	mg	0	3000
	Inputs	Amount Suxamethonium	mg	0	2000
	Inputs	Amount Heparine	I.E.	0	300
	Inputs	Amount Prednisolone	mg	0	6000
	Inputs	Amount Gelatine	ml	0	6000

## Sheet: Table B
	Table B: Leading charachters of clinical codes defining binary variables for diagnosis and comobidities as well as surgical procedures.
	Code System	Clinical Domain	Variable Name	Codes
	OPS-2017	Operation Procedures	OPS Nervous System	5-01, 5-02, 5-03, 5-04, 5-05
	OPS-2017	Operation Procedures	OPS Cardio System	5-35, 5-36, 5-37
	OPS-2017	Operation Procedures	OPS Hormon System	5-06, 5-07
	OPS-2017	Operation Procedures	OPS Blood Vessels	5-38, 5-39
	OPS-2017	Operation Procedures	OPS Digestive Tract	5-42, 5-43, 5-44, 5-45, 5-46, 5-47, 5-48, 5-49, 5-50, 5-51, 5-52, 5-53, 5-54
	OPS-2017	Operation Procedures	OPS Respiratory Tract	5-29, 5-30, 5-31, 5-32, 5-33, 5-34
	OPS-2017	Operation Procedures	OPS Lymphatic System	5-40, 5-41
	OPS-2017	Operation Procedures	OPS Urinary System	5-55, 5-56, 5-57, 5-58, 5-59
	OPS-2017	Operation Procedures	OPS Reproductive Organs	5-60, 5-61, 5-62, 5-63, 5-64, 5-65, 5-66, 5-67, 5-68, 5-69, 5-70, 5-71, 5-87, 5-88
	OPS-2017	Operation Procedures	OPS Parturition	5-72, 5-73, 5-74, 5-75
	OPS-2017	Operation Procedures	OPS Locomotive Organs	5-78, 5-79, 5-80, 5-81, 5-82, 5-83, 5-84, 5-85, 5-86
	OPS-2017	Operation Procedures	OPS Visual Organs	5-08, 5-09, 5-10, 5-11, 5-12, 5-13, 5-14, 5-15, 5-16
	OPS-2017	Operation Procedures	OPS Hearing Organs	5-18, 5-19, 5-20
	OPS-2017	Operation Procedures	OPS Olfactory Organs	5-21, 5-22
	OPS-2017	Operation Procedures	OPS Facial Organs	5-23, 5-24, 5-25, 5-26, 5-27, 5-28, 5-76, 5-77
	OPS-2017	Operation Procedures	OPS Head	5-08, 5-09, 5-10, 5-11, 5-12, 5-13, 5-14, 5-15, 5-16, 5-18, 5-19, 5-20, 5-23, 5-24, 5-25, 5-26, 5-27, 5-28, 5-76, 5-77, 5-21, 5-22
	OPS-2017	Operation Procedures	OPS Skin	5-89, 5-90, 5-91, 5-92
	ICD-10-GM	Comorbidities and Diagnosis	Psychiatric Disorder	F
	ICD-10-GM	Comorbidities and Diagnosis	Respiratory Failure	J96, J95.1
	ICD-10-GM	Comorbidities and Diagnosis	Alcohol Related Disorders	F10
	ICD-10-GM	Comorbidities and Diagnosis	Cerebral Infarction	I63
	ICD-10-GM	Comorbidities and Diagnosis	TIA	G45
	ICD-10-GM	Comorbidities and Diagnosis	Nicotine Related Disorders	F17
	ICD-10-GM	Comorbidities and Diagnosis	Metabolic Acidosis	E87.2
	ICD-10-GM	Comorbidities and Diagnosis	Diabetes Mellitus	E10, E11, E12, E13, E14
	ICD-10-GM	Comorbidities and Diagnosis	Hypertension	I10, I27.0
	ICD-10-GM	Comorbidities and Diagnosis	Depression	F32, F33, F34
	ICD-10-GM	Comorbidities and Diagnosis	Hyperlipidemia	E78.5, E78.2
	ICD-10-GM	Comorbidities and Diagnosis	Hypercholesterolemia	E78.0
	ICD-10-GM	Comorbidities and Diagnosis	Cognitive Impairment	U51
	ICD-10-GM	Comorbidities and Diagnosis	Dementia	F01, F02, F03
	ICD-10-GM	Comorbidities and Diagnosis	Unspecific Delir	F05
	ICD-10-GM	Comorbidities and Diagnosis	Drug Related Disorder	F19
	ICD-10-GM	Comorbidities and Diagnosis	Dissociative Disorder	F44
	ICD-10-GM	Comorbidities and Diagnosis	ARDS	J80
	ICD-10-GM	Comorbidities and Diagnosis	COPD	J44
	ICD-10-GM	Comorbidities and Diagnosis	Heart Failure	I50, I13.0, I13.2, I11.0, I09.9
	ICD-10-GM	Comorbidities and Diagnosis	Peripheral Vascular Disease	I73.9
	ICD-10-GM	Comorbidities and Diagnosis	Parkinson Disease	G21, G20
	ICD-10-GM	Comorbidities and Diagnosis	Anxiety Disorder	F06.4, F41
	ICD-10-GM	Comorbidities and Diagnosis	Chronical Pain	R52.1, R52.2
	ICD-10-GM	Comorbidities and Diagnosis	Chronical Kidney Disease	N18
	ICD-10-GM	Comorbidities and Diagnosis	Liver Cirrhosis	K74
	ICD-10-GM	Comorbidities and Diagnosis	Carcinoma	D00, C56, D04, C44, C50, C09, C02, D07, D05, D06, C79, C22, C80, C78
	ICD-10-GM	Comorbidities and Diagnosis	Dehydration	E86
	ICD-10-GM	Comorbidities and Diagnosis	Sleep Apnea	G47.3
	ICD-10-GM	Comorbidities and Diagnosis	Nutritional Deficiency	E63
	ICD-10-GM	Comorbidities and Diagnosis	Coronary Heart Disease	I20, I22, I22, I23, I24, I25
	ICD-10-GM	Comorbidities and Diagnosis	Peripheral Arterial Disease	I70.2
	ICD-10-GM	Comorbidities and Diagnosis	Infection Diagnosis	A49, A04, B00, B99, Z22, J04, B23
	ICD-10-GM	Comorbidities and Diagnosis	Amputation	Z89
	ICD-10-GM	Comorbidities and Diagnosis	Obesity	E66
	ICD-10-GM	Comorbidities and Diagnosis	HIV	B20, B21, B22, B23, B24
	ICD-10-GM	Comorbidities and Diagnosis	Anaemia	D64

## Sheet: Table C
	Table C: Extracted Features that show missingness less that 90% on the train set. We report descriptive statistics including 10th, 25th, 50th, 75th and 90th percentiles across all values for all surgeries and patients before aggregating features.
	feature	set	domain	unit	tl	missingness	min	max	mean	std	10_perc	25_perc	50_perc	75_perc	90_perc
	Number of previous Diagnosis	test	Comorbidities and Diagnosis		0	0	0	590	7.0198	26.9631	0	0	0	2	12
	age	test	Demographics	years	0	0	18	106	53.4238	18.4243	28	37	55	68	78
	bmi	test	Demographics		0	0.538529	14.7684	168.707	27.0701	6.99634	20.3383	22.6757	25.7371	29.9762	34.9492
	body length	test	Demographics		0	0.521891	50	210	169.265	16.093	158	163	170	178	184
	body weight	test	Demographics		0	0.426445	50	208	80.2399	21.5617	58	65	77	90	105
	currently drinking	test	Comorbidities and Diagnosis		0	0	0	1	0.0102551	0.100749	0	0	0	0	0
	currently smoking	test	Comorbidities and Diagnosis		0	0	0	1	0.0211762	0.143974	0	0	0	0	0
	drinking history	test	Comorbidities and Diagnosis		0	0	0	1	0.00138672	0.0372137	0	0	0	0	0
	emergency admission	test	Hospitalization		0	0	0	1	0.170452	0.376038	0	0	0	0	1
	gender	test	Demographics		0	0	0	1	0.461748	0.49855	0	0	0	1	1
	history of alcohol related disorders	test	Comorbidities and Diagnosis		0	0	0	6	0.0128674	0.156916	0	0	0	0	0
	history of amputation	test	Comorbidities and Diagnosis		0	0	0	8	0.0102262	0.17907	0	0	0	0	0
	history of anxiety disorder	test	Comorbidities and Diagnosis		0	0	0	12	0.017608	0.254379	0	0	0	0	0
	history of ards	test	Comorbidities and Diagnosis		0	0	0	2	0.00203169	0.0506905	0	0	0	0	0
	history of carcinoma	test	Comorbidities and Diagnosis		0	0	0	17	0.14933	0.670087	0	0	0	0	0
	history of cerebral infarction	test	Comorbidities and Diagnosis		0	0	0	3	0.00392794	0.0725764	0	0	0	0	0
	history of chronical kidney disease	test	Comorbidities and Diagnosis		0	0	0	9	0.122985	0.527642	0	0	0	0	0
	history of chronical pain	test	Comorbidities and Diagnosis		0	0	0	9	0.035961	0.311633	0	0	0	0	0
	history of cognitive impairment	test	Comorbidities and Diagnosis		0	0	0	9	0.0127997	0.190634	0	0	0	0	0
	history of copd	test	Comorbidities and Diagnosis		0	0	0	15	0.0571583	0.521385	0	0	0	0	0
	history of coronary heart disease	test	Comorbidities and Diagnosis		0	0	0	15	0.0986049	0.516076	0	0	0	0	0
	history of dehydration	test	Comorbidities and Diagnosis		0	0	0	7	0.0373155	0.303991	0	0	0	0	0
	history of dementia	test	Comorbidities and Diagnosis		0	0	0	6	0.00988758	0.129223	0	0	0	0	0
	history of depression	test	Comorbidities and Diagnosis		0	0	0	8	0.0503183	0.3206	0	0	0	0	0
	history of diabetes mellitus	test	Comorbidities and Diagnosis		0	0	0	9	0.154409	0.531178	0	0	0	0	1
	history of dissociative disorder	test	Comorbidities and Diagnosis		0	0	0	2	0.000609508	0.027288	0	0	0	0	0
	history of drug related disorder	test	Comorbidities and Diagnosis		0	0	0	6	0.00331843	0.0919508	0	0	0	0	0
	history of heart failure	test	Comorbidities and Diagnosis		0	0	0	9	0.0407016	0.309302	0	0	0	0	0
	history of hiv	test	Comorbidities and Diagnosis		0	0	0	3	0.00453745	0.0766272	0	0	0	0	0
	history of hypercholesterolemia	test	Comorbidities and Diagnosis		0	0	0	7	0.0326426	0.246653	0	0	0	0	0
	history of hyperlipidemia	test	Comorbidities and Diagnosis		0	0	0	9	0.0389408	0.317948	0	0	0	0	0
	history of hypertension	test	Comorbidities and Diagnosis		0	0	0	15	0.436882	0.902068	0	0	0	1	1
	history of infection diagnosis	test	Comorbidities and Diagnosis		0	0	0	9	0.0829609	0.447545	0	0	0	0	0
	history of liver cirrhosis	test	Comorbidities and Diagnosis		0	0	0	9	0.0114452	0.200755	0	0	0	0	0
	history of metabolic acidosis	test	Comorbidities and Diagnosis		0	0	0	15	0.0290532	0.362156	0	0	0	0	0
	history of nicotine related disorders	test	Comorbidities and Diagnosis		0	0	0	7	0.0135446	0.163208	0	0	0	0	0
	history of nutritional deficiency	test	Comorbidities and Diagnosis		0	0	0	0	0	0	0	0	0	0	0
	history of obesity	test	Comorbidities and Diagnosis		0	0	0	15	0.14635	0.658619	0	0	0	0	0
	history of parkinson disease	test	Comorbidities and Diagnosis		0	0	0	4	0.00927807	0.118613	0	0	0	0	0
	history of peripheral arterial disease	test	Comorbidities and Diagnosis		0	0	0	9	0.0483543	0.395323	0	0	0	0	0
	history of peripheral vascular disease	test	Comorbidities and Diagnosis		0	0	0	5	0.00372477	0.10305	0	0	0	0	0
	history of psychiatric disorder	test	Comorbidities and Diagnosis		0	0	0	12	0.155628	0.578563	0	0	0	0	1
	history of respiratory failure	test	Comorbidities and Diagnosis		0	0	0	17	0.0887173	0.641798	0	0	0	0	0
	history of sleep apnea	test	Comorbidities and Diagnosis		0	0	0	9	0.0299336	0.276494	0	0	0	0	0
	history of tia	test	Comorbidities and Diagnosis		0	0	0	5	0.00196397	0.070287	0	0	0	0	0
	history of unspecific delir	test	Comorbidities and Diagnosis		0	0	0	12	0.0392794	0.341826	0	0	0	0	0
	number of previous admissions	test	Hospitalization		0	0	0	48	0.878098	2.05153	0	0	0	1	2
	number of previous surgeries	test	Hospitalization		0	0	0	23	1.64997	3.38906	0	0	0	2	5
	number of surgeries	test	Hospitalization		0	0	0	23	1.25644	3.23435	0	0	0	1	4
	ops blood vessels	test	Operation Procedures		0	0	0	1	0.0946438	0.292729	0	0	0	0	0
	ops digestive tract	test	Operation Procedures		0	0	0	1	0.194748	0.396015	0	0	0	0	1
	ops facial organs	test	Operation Procedures		0	0	0	1	0.0710695	0.256946	0	0	0	0	0
	ops hearing organs	test	Operation Procedures		0	0	0	1	0.0626192	0.242282	0	0	0	0	0
	ops history blood vessels	test	Operation Procedures		0	0	1	1	1	0	1	1	1	1	1
	ops history cardio system	test	Operation Procedures		0	0	0	0	0	0	0	0	0	0	0
	ops history digestive tract	test	Operation Procedures		0	0	0	0	0	0	0	0	0	0	0
	ops history facial organs	test	Operation Procedures		0	0	0	1	0.047815	0.213379	0	0	0	0	0
	ops history hearing organs	test	Operation Procedures		0	0	0	1	0.00151489	0.0388929	0	0	0	0	0
	ops history hormon system	test	Operation Procedures		0	0	0	1	0.00769826	0.0874032	0	0	0	0	0
	ops history lymphatic system	test	Operation Procedures		0	0	0	1	0.0121915	0.109742	0	0	0	0	0
	ops history motoric organs	test	Operation Procedures		0	0	0	1	0.292745	0.455032	0	0	0	1	1
	ops history nervous system	test	Operation Procedures		0	0	1	1	1	0	1	1	1	1	1
	ops history olfactory organs	test	Operation Procedures		0	0	0	1	0.0261744	0.159657	0	0	0	0	0
	ops history parturition	test	Operation Procedures		0	0	1	1	1	0	1	1	1	1	1
	ops history reproductive organs	test	Operation Procedures		0	0	1	1	1	0	1	1	1	1	1
	ops history respiratory tract	test	Operation Procedures		0	0	0	1	0.00151509	0.0388954	0	0	0	0	0
	ops history skin	test	Operation Procedures		0	0	0	1	0.469944	0.499102	0	0	0	1	1
	ops history urinary system	test	Operation Procedures		0	0	0	1	0.0209201	0.14312	0	0	0	0	0
	ops history visual organs	test	Operation Procedures		0	0	0	1	0.0490468	0.21597	0	0	0	0	0
	ops hormon system	test	Operation Procedures		0	0	0	1	0.0149665	0.121421	0	0	0	0	0
	ops lymphatic system	test	Operation Procedures		0	0	0	1	0.0510054	0.220013	0	0	0	0	0
	ops motoric organs	test	Operation Procedures		0	0	1	1	1	0	1	1	1	1	1
	ops nervous system	test	Operation Procedures		0	0	0	1	0.101101	0.301469	0	0	0	0	1
	ops olfactory organs	test	Operation Procedures		0	0	0	0	0	0	0	0	0	0	0
	ops parturition	test	Operation Procedures		0	0	0	1	0.049402	0.216711	0	0	0	0	0
	ops reproductive organs	test	Operation Procedures		0	0	1	1	1	0	1	1	1	1	1
	ops respiratory tract	test	Operation Procedures		0	0	0	1	0.065826	0.247983	0	0	0	0	0
	ops skin	test	Operation Procedures		0	0	1	1	1	0	1	1	1	1	1
	ops urinary system	test	Operation Procedures		0	0	0	1	0.0517901	0.221608	0	0	0	0	0
	ops visual organs	test	Operation Procedures		0	0	1	1	1	0	1	1	1	1	1
	smoking history	test	Comorbidities and Diagnosis		0	0	0	1	0.0596301	0.236805	0	0	0	0	0
	albumin in blood	test	Laboratory	mmol/l	1	0.854641	0.066205	0.832077	0.49691	0.137268	0.323502	0.385193	0.481491	0.627443	0.677398
	albumin in blood	test	Laboratory	mmol/l	1	0.845884	0.145952	0.795965	0.511556	0.134264	0.329521	0.398735	0.513089	0.633462	0.680106
	alcohol related disorders	test	Comorbidities and Diagnosis		1	0.0148862	0	1	0.00218207	0.0466632	0	0	0	0	0
	aldrete score	test	Scores and Scales		1	0.86039	0	10	9.2623	1.1059	8	9	10	10	10
	alt in blood	test	Laboratory	u/l	1	0.619089	5	197	30.844	27.2321	11	15	22	35	62
	amount fentanyl	test	Inputs	mg	1	0.887916	0.0245	12.6	0.21147	0.506748	0.1	0.1	0.2	0.25	0.3
	amount propofol	test	Inputs	mg	1	0.897548	0	2000	212.139	247.89	30	50	150	200	526.5
	amputation	test	Comorbidities and Diagnosis		1	0.000875657	0	1	0.00122366	0.0349606	0	0	0	0	0
	anaemia	test	Comorbidities and Diagnosis		1	0.0157618	0	1	0.00205353	0.0452709	0	0	0	0	0
	anxiety disorder	test	Comorbidities and Diagnosis		1	0.00700525	0	1	0.00204722	0.0452014	0	0	0	0	0
	aptt in blood	test	Laboratory	sec	1	0.377408	21.4	231.5	38.8444	11.658	30.1	32.4	35.8	41.5	50.7
	ards	test	Comorbidities and Diagnosis		1	0.00175131	0	1	0.000745763	0.0272994	0	0	0	0	0
	asa status	test	Scores and Scales		1	0.367776	1	4	2.14029	0.726382	1	2	2	3	3
	ast in blood	test	Laboratory	u/l	1	0.689142	5	500	40.9197	48.4923	16	20	27	41	75
	ast in blood	test	Laboratory	u/l	1	0.710158	5	481	41.1413	48.8447	16	20	26	39.75	76
	bicarbonat in blood	test	Laboratory	mmol/l	1	0.789842	4.1	51	24.9634	3.9942	20.3	22.6	24.9	27.2	29.6
	bilirubin total in blood	test	Laboratory	µmol/l	1	0.835377	0	522.576	21.1434	51.5206	3.42	5.13	7.695	13.68	32.49
	bp diastolic	test	Vital Sign	mmhg	1	0.303853	6	317	68.8826	15.8173	50	58	68	79	89
	bp systolic	test	Vital Sign	mmhg	1	0.318739	0	321	126.121	22.6899	99	111	125	140	155
	calcium in blood	test	Laboratory	mmol/l	1	0.814361	0.88	4.48	2.2712	0.219663	2.01	2.14	2.28	2.39	2.48
	calcium in blood	test	Laboratory	mmol/l	1	0.831874	1.11	4.41	2.26072	0.206746	2	2.15	2.28	2.38	2.47
	carcinoma	test	Comorbidities and Diagnosis		1	0.0402802	0	1	0.0503158	0.218604	0	0	0	0	0
	cathether access complication	test	Support Procedures		1	0.0376532	0	1	0.0083014	0.0907363	0	0	0	0	0
	cerebral infarction	test	Comorbidities and Diagnosis		1	0.00262697	0	1	0.00142469	0.0377195	0	0	0	0	0
	chest tube access complication	test	Support Procedures		1	0	0	0	0	0	0	0	0	0	0
	chronical kidney disease	test	Comorbidities and Diagnosis		1	0.0683012	0	1	0.0223576	0.147849	0	0	0	0	0
	chronical pain	test	Comorbidities and Diagnosis		1	0.0210158	0	1	0.00398461	0.0630001	0	0	0	0	0
	cognitive impairment	test	Comorbidities and Diagnosis		1	0.0113835	0	1	0.00102236	0.031959	0	0	0	0	0
	copd	test	Comorbidities and Diagnosis		1	0.0157618	0	1	0.00608912	0.0777976	0	0	0	0	0
	coronary heart disease	test	Comorbidities and Diagnosis		1	0.0726795	0	1	0.0156639	0.124176	0	0	0	0	0
	creatinine in blood	test	Laboratory	μmol/l	1	0.518389	15.912	1354.29	112.636	124.421	45.968	60.112	76.908	106.964	199.784
	creatinine in blood	test	Laboratory	μmol/l	1	0.531524	15.912	1299.48	115.271	121.979	50.388	61.88	77.792	108.732	206.856
	crp in blood	test	Laboratory	mg/l	1	0.518389	0.3	668	65.4859	83.9041	1.3	4.5	30	96.4	186.21
	crp in blood	test	Laboratory	mg/l	1	0.528021	0.3	585.5	63.8307	84.9018	1.3	4.1	25.4	92.7	189.4
	dehydration	test	Comorbidities and Diagnosis		1	0.0227671	0	1	0.00631651	0.0792278	0	0	0	0	0
	delay patient op complication	test	Support Procedures		1	0.00875657	0	1	0.0197634	0.139191	0	0	0	0	0
	delay surgeon op complication	test	Support Procedures		1	0.0236427	0	1	0.00391089	0.0624169	0	0	0	0	0
	dementia	test	Comorbidities and Diagnosis		1	0.0288967	0	1	0.00197602	0.04441	0	0	0	0	0
	depression	test	Comorbidities and Diagnosis		1	0.033275	0	1	0.00514711	0.071561	0	0	0	0	0
	diabetes mellitus	test	Comorbidities and Diagnosis		1	0.115587	0	1	0.0283725	0.166041	0	0	0	0	0
	dissociative disorder	test	Comorbidities and Diagnosis		1	0	0	0	0	0	0	0	0	0	0
	drug class antibiotics	test	Input Classes		1	0.620841	0	1	0.308371	0.461857	0	0	0	1	1
	drug class benzodiazipine	test	Input Classes		1	0.0227671	0	1	0.00761456	0.0869316	0	0	0	0	0
	drug class corticosteroids	test	Input Classes		1	0.395797	0	1	0.0560299	0.229993	0	0	0	0	0
	drug class opioid	test	Input Classes		1	0.767951	0	1	0.588116	0.492237	0	0	1	1	1
	drug class parasympatholytic	test	Input Classes		1	0.00437828	0	1	0.000547833	0.0234002	0	0	0	0	0
	drug class sedative	test	Input Classes		1	0.754816	0	1	0.913984	0.280426	1	1	1	1	1
	drug class steroids	test	Input Classes		1	0.390543	0	1	0.0541516	0.22633	0	0	0	0	0
	drug related disorder	test	Comorbidities and Diagnosis		1	0.00262697	0	1	0.000678242	0.0260351	0	0	0	0	0
	emergency case	test	Hospitalization		1	0.0288967	0	1	0.182944	0.386634	0	0	0	0	1
	endotracheal tube access complication	test	Support Procedures		1	0.00788091	0	1	0.00130333	0.0360794	0	0	0	0	0
	endotracheal tube access time	test	Support Procedures		1	0.834501	0	3183.49	6.80012	103.075	0.00138889	0.00520833	0.0181944	0.055	0.326611
	fio2 meas	test	Respiratory	%	1	0.58056	0	100	42.7064	31.8158	0.4	21	39	63	95
	fio2 set	test	Respiratory	%	1	0.613835	0	100	62.2529	29.1947	30	40	60	100	100
	general op complication	test	Support Procedures		1	0.0621716	0	1	0.0324774	0.177271	0	0	0	0	0
	ggt in blood	test	Laboratory	u/l	1	0.87303	3	99	32.6574	21.043	13	17	26	42	66.9
	haemoglobin in blood	test	Laboratory	mmol/l	1	0.34063	0	15.252	6.60645	1.59649	4.774	5.332	6.324	7.874	8.866
	heart failure	test	Comorbidities and Diagnosis		1	0.0367776	0	1	0.0062854	0.0790337	0	0	0	0	0
	heart rate	test	Vital Sign	1/min	1	0.130473	0	261	79.8845	18.6477	59	66	77	92	106
	hematocrit concentration in blood	test	Laboratory	l/l	1	0.344133	0.093	0.633	0.334087	0.0731762	0.238	0.273	0.335	0.393	0.43
	hematocrit from blood	test	Laboratory	%	1	0.787215	0.8	75	30.5187	6.90615	23.4	25.6	28.9	34.2	40.6
	history of carcinoma	test	Comorbidities and Diagnosis		1	0.0227273	0	510	0.759341	11.8692	0	0	0	0	0
	history of chronical kidney disease	test	Comorbidities and Diagnosis		1	0.086039	0	390	0.205184	4.4055	0	0	0	0	0
	history of coronary heart disease	test	Comorbidities and Diagnosis		1	0.0941558	0	590	0.240912	6.46592	0	0	0	0	0
	history of diabetes mellitus	test	Comorbidities and Diagnosis		1	0.126623	0	450	0.192167	4.80345	0	0	0	0	0
	history of hypertension	test	Comorbidities and Diagnosis		1	0.300325	0	220	0.282167	3.70128	0	0	0	0	0
	history of psychiatric disorder	test	Comorbidities and Diagnosis		1	0.238636	0	440	0.232965	6.96439	0	0	0	0	0
	hiv	test	Comorbidities and Diagnosis		1	0.00262697	0	1	0.000271924	0.0164884	0	0	0	0	0
	hospitalization time	test	Hospitalization		1	0	24	9126.72	97.0736	238.614	24.5149	27.0028	43.7278	60.5771	171.176
	hypercholesterolemia	test	Comorbidities and Diagnosis		1	0.0157618	0	1	0.00406168	0.063604	0	0	0	0	0
	hyperlipidemia	test	Comorbidities and Diagnosis		1	0.0122592	0	1	0.00371952	0.0608764	0	0	0	0	0
	hypertension	test	Comorbidities and Diagnosis		1	0.268827	0	1	0.0837548	0.277032	0	0	0	0	0
	infection diagnosis	test	Comorbidities and Diagnosis		1	0.0376532	0	1	0.0124991	0.111102	0	0	0	0	0
	inr in blood	test	Laboratory		1	0.34676	0.85	8.13	1.16512	0.322475	0.96	1	1.08	1.23	1.42
	inr in blood	test	Laboratory		1	0.368651	0.85	8.12	1.16471	0.359783	0.96	1	1.08	1.21	1.42
	liver cirrhosis	test	Comorbidities and Diagnosis		1	0.0061296	0	1	0.00074886	0.027356	0	0	0	0	0
	metabolic acidosis	test	Comorbidities and Diagnosis		1	0.0175131	0	1	0.00593573	0.0768173	0	0	0	0	0
	metabolic equivalents	test	Scores and Scales		1	0.84063	1	11	5.40615	1.67128	3	4	5	6	7
	missing supplies op complication	test	Support Procedures		1	0.00262697	0	1	0.000205283	0.0143267	0	0	0	0	0
	nibp diastolic	test	Vital Sign	mmhg	1	0.307356	11	217	74.392	14.309	57	65	74	83	92
	nibp mean	test	Vital Sign	mmhg	1	0.324869	0	230	89.0583	15.3608	70	79	89	99	108
	nibp systolic	test	Vital Sign	mmhg	1	0.322242	0	241	128.949	22.6681	102	114	127	143	159
	nicotine related disorders	test	Comorbidities and Diagnosis		1	0.0122592	0	1	0.00143315	0.0378312	0	0	0	0	0
	nutritional deficiency	test	Comorbidities and Diagnosis		1	0	0	0	0	0	0	0	0	0	0
	obesity	test	Comorbidities and Diagnosis		1	0.0884413	0	1	0.0123212	0.110319	0	0	0	0	0
	op n class	test	Scores and Scales		1	0.753065	0	5	4.34418	1.14269	2	4	5	5	5
	other free text op complication	test	Support Procedures		1	0.0341506	0	1	0.0122859	0.110163	0	0	0	0	0
	parkinson disease	test	Comorbidities and Diagnosis		1	0.0140105	0	1	0.00319663	0.0564502	0	0	0	0	0
	patient information need op complication	test	Support Procedures		1	0.00437828	0	1	0.00116566	0.034123	0	0	0	0	0
	pco2 in blood	test	Laboratory	mmhg	1	0.787215	12.4	98.3	41.0526	8.22336	31.9	35.8	40.3	45.4	50.8
	peripheral arterial disease	test	Comorbidities and Diagnosis		1	0.0113835	0	1	0.0107667	0.103206	0	0	0	0	0
	peripheral vascular disease	test	Comorbidities and Diagnosis		1	0	0	1	0.000339052	0.0184109	0	0	0	0	0
	ph in blood	test	Laboratory	phunit	1	0.836252	6.624	7.671	7.39829	0.0727378	7.311	7.363	7.406	7.444	7.477
	po2 in blood	test	Laboratory	mmhg	1	0.790718	4.3	100	63.4286	23.4085	31.7	40.5	68.6	83.5	92.8
	potassium in blood	test	Laboratory	mmol/l	1	0.461471	1.9	9.1	4.08859	0.563842	3.4	3.8	4.1	4.4	4.7
	potassium in blood	test	Laboratory	mmol/l	1	0.728455	1.5	24.7	4.18099	0.635757	3.6	3.8	4.1	4.4	4.9
	ppeak	test	Respiratory	mbar	1	0.801226	0	100	16.3699	9.05893	0	13	17	22	27
	preoxygination ventilation therapy time	test	Support Procedures		1	0.726795	0	20.9108	0.0483824	0.367054	0.00277778	0.00694444	0.02	0.0508333	0.103389
	psychiatric disorder	test	Comorbidities and Diagnosis		1	0.161996	0	1	0.0236573	0.151985	0	0	0	0	0
	puls	test	Vital Sign	1/min	1	0.368651	0	300	80.3917	19.5268	58	66	78	93	107
	respiratory failure	test	Comorbidities and Diagnosis		1	0.0542907	0	1	0.0168998	0.128901	0	0	0	0	0
	respiratory rate	test	Vital Sign	1/min	1	0.563923	0	339	14.5397	8.83287	0	11	14	19	25
	respiratory rate meas	test	Respiratory	1/min	1	0.616462	0	141	11.1059	8.47642	0	5	12	15	19
	shortage anesthesiologist op complication	test	Support Procedures		1	0	0	1	0.000205142	0.0143218	0	0	0	0	0
	shortage care persons op complication	test	Support Procedures		1	0.000875657	0	1	0.00082085	0.0286397	0	0	0	0	0
	sleep apnea	test	Comorbidities and Diagnosis		1	0.0148862	0	1	0.00425883	0.0651228	0	0	0	0	0
	sodium in blood	test	Laboratory	mmol/l	1	0.371278	90	169	139.495	4.74284	134	137	140	142	145
	spo2	test	Vital Sign	%	1	0.161996	0	100	97.6664	2.80958	94	96	98	100	100
	surgical drain access complication	test	Support Procedures		1	0	0	0	0	0	0	0	0	0	0
	thrombocytes in blood	test	Laboratory	/nl	1	0.345884	1	1963	268.803	136.491	129	189	250	325	429
	tia	test	Comorbidities and Diagnosis		1	0.00175131	0	1	0.000338914	0.0184071	0	0	0	0	0
	tidal volume	test	Respiratory	ml	1	0.886165	0	6165	308.47	280.392	0	0.55	350	506	610
	type analogo sedation	test	Anesthesia Procedures		1	0.00487805	0	1	0.00810216	0.0896481	0	0	0	0	0
	type combination spinal epidural anesthesia	test	Anesthesia Procedures		1	0	0	1	6.84182e-05	0.00827153	0	0	0	0	0
	type epidural anesthesia	test	Anesthesia Procedures		1	0.00875657	0	1	0.013312	0.114611	0	0	0	0	0
	type general balanced anesthesia	test	Anesthesia Procedures		1	0.330123	0	1	0.214049	0.410183	0	0	0	0	1
	type infiltration anesthesia	test	Anesthesia Procedures		1	0.000875657	0	1	0.000478763	0.0218762	0	0	0	0	0
	type interscalene block	test	Anesthesia Procedures		1	0.00262697	0	1	0.000685824	0.0261802	0	0	0	0	0
	type intravenous regional anesthesia	test	Anesthesia Procedures		1	0	0	1	6.8348e-05	0.00826729	0	0	0	0	0
	type n femoralis block	test	Anesthesia Procedures		1	0.00875657	0	1	0.000825083	0.0287134	0	0	0	0	0
	type n ischiadicus block	test	Anesthesia Procedures		1	0.00875657	0	1	0.00185759	0.0430611	0	0	0	0	0
	type peridural anesthesia	test	Anesthesia Procedures		1	0.0146341	0	1	0.016497	0.127381	0	0	0	0	0
	type peripheral block anesthesia	test	Anesthesia Procedures		1	0.00963222	0	1	0.00151296	0.0388687	0	0	0	0	0
	type pesc block	test	Anesthesia Procedures		1	0.000875657	0	1	0.000136771	0.0116945	0	0	0	0	0
	type plexus brachialis block	test	Anesthesia Procedures		1	0.000875657	0	1	0.00172378	0.0414841	0	0	0	0	0
	type psoas compartment block	test	Anesthesia Procedures		1	0	0	0	0	0	0	0	0	0	0
	type spinal anesthesia	test	Anesthesia Procedures		1	0.0061296	0	1	0.0099378	0.0991955	0	0	0	0	0
	type stand by anesthesia	test	Anesthesia Procedures		1	0.0061296	0	1	0.00199025	0.0445694	0	0	0	0	0
	type tap block	test	Anesthesia Procedures		1	0.00350263	0	1	0.00137438	0.0370484	0	0	0	0	0
	type topical local anesthesia	test	Anesthesia Procedures		1	0.000875657	0	1	0.00068465	0.0261578	0	0	0	0	0
	type total intravenous anesthesia	test	Anesthesia Procedures		1	0.415061	0	1	0.158961	0.365658	0	0	0	0	1
	unplanned change of procedure op complication	test	Support Procedures		1	0.000875657	0	1	0.00226322	0.0475211	0	0	0	0	0
	unspecific delir	test	Comorbidities and Diagnosis		1	0.0683012	0	1	0.00646804	0.0801664	0	0	0	0	0
	urea nitrogen in blood	test	Laboratory	mg/dl	1	0.601576	2	100	37.457	19.4558	18	24	33	46	67
	urine drain access complication	test	Support Procedures		1	0	0	1	6.83574e-05	0.00826785	0	0	0	0	0
	volume water-full electrolyte solution	test	Inputs	ml	1	0.237303	5	1000	500.935	31.4204	500	500	500	500	500
	wbc in blood	test	Laboratory	/µl	1	0.344133	0	273840	9344.59	5862.2	4740	6360	8410	11330	14998
	albumin in blood	test	Laboratory	mmol/l	2	0.859772	0.130905	0.832077	0.498567	0.137019	0.321997	0.389707	0.486005	0.628948	0.680106
	alt in blood	test	Laboratory	u/l	2	0.601227	5	199	30.9069	27.0334	11	15	22	36	62
	amount ampicillin sulbactam	test	Inputs	mg	2	0.838004	500	2000	1498.54	500.775	1000	1000	1000	2000	2000
	amount cafedrin and theodrenalin	test	Inputs	mg	2	0.584063	0.2	806	21.7011	22.6938	2	2	9	40	40
	amount cefazolin	test	Inputs	mg	2	0.804729	1000	4000	2000.41	158.024	2000	2000	2000	2000	2000
	amount cefuroxim	test	Inputs	mg	2	0.730298	300	1999.5	1499.26	31.8182	1500	1500	1500	1500	1500
	amount cisatracurium	test	Inputs	mg	2	0.530648	1	50	6.28184	3.13175	2	4	6	9	10
	amount clonidin	test	Inputs	mg	2	0.765324	0.00015	0.77505	0.0499445	0.0265423	0.03	0.03	0.045	0.075	0.075
	amount dexamethason	test	Inputs	mg	2	0.61296	1	40	4.3437	1.92964	4	4	4	4	4
	amount ephedrin	test	Inputs	mg	2	0.859019	2.01	60	6.71578	2.5247	3	6	6	9	9
	amount fentanyl	test	Inputs	mg	2	0.348511	0.01	0.5	0.146546	0.0763531	0.05	0.1	0.1	0.2	0.25
	amount metamizol	test	Inputs	mg	2	0.334501	400.5	19999.5	1423	529.528	1000.5	1000.5	1500	1999.5	1999.5
	amount mivacurium	test	Inputs	mg	2	0.884413	1.3	49.1	14.2514	4.41574	10	12	14	17	20
	amount norepinephrin	test	Inputs	mg	2	0.527145	0	4.135	0.0738382	0.127943	0.005	0.01	0.0295	0.082	0.188
	amount ondansetron	test	Inputs	mg	2	0.570053	0.2	16	4.15907	0.862324	4	4	4	4	4
	amount parecoxib	test	Inputs	mg	2	0.78021	10	120	38.4224	6.0733	40	40	40	40	40
	amount piritramid	test	Inputs	mg	2	0.666375	1.005	75	4.92301	2.10397	3	3	4.5	6	7.5
	amount propofol	test	Inputs	mg	2	0.0446585	0	1650	158.001	179.452	30	50	111	200	300
	amount remifentanil	test	Inputs	mg	2	0.646235	0	5	0.45648	0.653837	0.029	0.04	0.209	0.62	1.06
	amount rocuronium	test	Inputs	mg	2	0.833625	5	120	28.7452	18.6466	10	10	30	40	50
	aneasthesia time	test	Hospitalization		2	0.00175131	0.0144444	27227.6	5.29864	224.56	0.884722	1.27583	2.02722	3.34347	5.85722
	artifact level	test	EEG Imaging		2	0.836252	0	100	2.19415	9.06088	0	0	0	0	4
	ast in blood	test	Laboratory	u/l	2	0.71078	5	491	39.8696	43.9919	16	20	27	40	70
	bicarbonat in blood	test	Laboratory	mmol/l	2	0.799475	9.7	35.1	23.6814	2.54669	20.6	22.2	23.7	25.2	26.7
	bilirubin total in blood	test	Laboratory	µmol/l	2	0.842244	0	508.896	17.8214	31.8587	3.591	5.13	8.55	16.587	34.0119
	blood	test	Outputs		2	0.892294	0	3000	347.712	324.888	100	100	250	500	800
	body temperature	test	Vital Sign	°c	2	0.448336	16.2	39.9	36.2504	0.8909	35.5	35.9	36.3	36.7	37
	bp diastolic	test	Vital Sign	mmhg	2	0.000875657	0	344	66.1289	13.9539	50	57	65	74	84
	bp systolic	test	Vital Sign	mmhg	2	0.0122592	5	349	112.786	21.6524	89	98	110	124	141
	calcium in blood	test	Laboratory	mmol/l	2	0.832603	1.11	4.08	2.26906	0.212679	2	2.14	2.28	2.39	2.48
	cathether access time	test	Support Procedures		2	0.875657	0	7882.38	47.4477	346.085	0.833333	1.90658	3.29574	5.51438	17.1038
	compliance	test	Respiratory	ml/mbar	2	0.305604	0	1013	45.8298	17.3895	26.6	35.5	45.4	55.5	65.2
	creatinine in blood	test	Laboratory	μmol/l	2	0.553024	17.68	1456.83	111.074	129.592	45.968	59.228	75.14	100.776	187.762
	drug class antibiotics	test	Input Classes		2	0.337128	0	1	0.999765	0.0153186	1	1	1	1	1
	drug class corticosteroids	test	Input Classes		2	0.615587	0	1	0.999493	0.0225018	1	1	1	1	1
	drug class opioid	test	Input Classes		2	0.108581	1	1	1	0	1	1	1	1	1
	drug class sedative	test	Input Classes		2	0.0113835	1	1	1	0	1	1	1	1	1
	drug class steroids	test	Input Classes		2	0.618214	0	1	0.99949	0.0225704	1	1	1	1	1
	emg	test	EEG Imaging		2	0.839755	0	100	1.64696	7.45825	0	0	0	0	2
	endotracheal tube access time	test	Support Procedures		2	0.327496	0	3184.68	3.83392	50.1397	0.768389	1.16569	1.89194	2.96854	4.59575
	fio2 meas	test	Respiratory	%	2	0.00700525	0	100	60.2953	21.9673	37	43	53	80	96
	fio2 set	test	Respiratory	%	2	0.061296	0	100	68.2943	21.3026	50	50	60	100	100
	ggt in blood	test	Laboratory	u/l	2	0.865907	4	100	32.8281	21.0299	13	17	26	42	65
	haemoglobin in blood	test	Laboratory	mmol/l	2	0.783713	1.922	11.656	7.20153	1.3405	5.332	6.262	7.316	8.184	8.866
	heart rate	test	Vital Sign	1/min	2	0.00175131	0	197	66.3819	15.2615	49	56	64	74	87
	hematocrit from blood	test	Laboratory	%	2	0.799475	10.2	57.5	35.6095	6.32618	26.8	31.4	36.1	40	43.5
	history of carcinoma	test	Comorbidities and Diagnosis		2	0.0146104	0	510	0.920071	12.5281	0	0	0	0	0
	history of chronical kidney disease	test	Comorbidities and Diagnosis		2	0.0779221	0	390	0.24196	4.63966	0	0	0	0	0
	history of coronary heart disease	test	Comorbidities and Diagnosis		2	0.0909091	0	590	0.252943	6.60273	0	0	0	0	0
	history of diabetes mellitus	test	Comorbidities and Diagnosis		2	0.121753	0	450	0.202946	4.80033	0	0	0	0	0
	history of hypertension	test	Comorbidities and Diagnosis		2	0.285714	0	220	0.296359	3.68792	0	0	0	0	0
	history of obesity	test	Comorbidities and Diagnosis		2	0.0568182	0	132	0.0517476	1.19359	0	0	0	0	0
	history of psychiatric disorder	test	Comorbidities and Diagnosis		2	0.228896	0	440	0.238945	6.9607	0	0	0	0	0
	hospitalization time	test	Hospitalization		2	0	24.3742	9128.25	99.5138	239.19	26.3621	28.8376	46.2033	64.0898	174.743
	ibp diastolic	test	Vital Sign	mmhg	2	0.823117	0	344	62.165	13.1463	49	54	61	68	77
	ibp mean	test	Vital Sign	mmhg	2	0.823117	1	345	81.6327	15.2886	66	72	79	89	100
	ibp systolic	test	Vital Sign	mmhg	2	0.823117	5	349	117.303	21.8711	94	103	114	128	145
	lymphocytes in blood from wbc	test	Laboratory	%	2	0.895706	0	100	18.1352	14.7504	4.7	8.4	14.9	23.5	34
	metabolic equivalents	test	Scores and Scales		2	0.820333	1	11	5.42588	1.68213	3	4	5	6	8
	nibp diastolic	test	Vital Sign	mmhg	2	0.0157618	11	241	66.5619	13.9713	51	57	65	75	85
	nibp mean	test	Vital Sign	mmhg	2	0.033275	0	248	79.0653	14.8351	62	69	77	88	99
	nibp systolic	test	Vital Sign	mmhg	2	0.033275	32	264	112.283	21.5695	89	97	109	124	141
	pco2 in blood	test	Laboratory	mmhg	2	0.799475	15.2	97.5	41.3911	6.20209	34.7	37.5	40.8	44.6	48.5
	pcv ventilation therapy time	test	Support Procedures		2	0.518389	0	263.739	2.12496	4.21216	0.595167	0.959097	1.60583	2.55132	3.98769
	peep meas	test	Respiratory	mbar	2	0.0183888	0	100	5.2465	2.22551	3	4	5	6	8
	peep set	test	Respiratory	mbar	2	0.030648	0	100	5.47741	2.18303	3	5	5	7	8
	ph in blood	test	Laboratory	phunit	2	0.834501	7.059	7.605	7.37705	0.056461	7.308	7.342	7.377	7.414	7.447
	pinsp	test	Respiratory	mbar	2	0.0446585	0	50	16.4226	4.35663	12	13	15	18	22
	potassium in blood	test	Laboratory	mmol/l	2	0.598374	1	24.7	4.14779	0.637635	3.5	3.8	4.1	4.4	4.9
	ppeak	test	Respiratory	mbar	2	0.0166375	0	98	16.5772	5.11387	12	14	16	19	23
	preoxygination ventilation therapy time	test	Support Procedures		2	0.524518	0	20.9917	0.136401	0.294154	0.0469444	0.0691667	0.107778	0.165	0.238611
	psi	test	EEG Imaging		2	0.498249	0	3231	31.7709	31.1545	22	24	28	34	41
	puls	test	Vital Sign	1/min	2	0.238179	0	289	65.7083	15.38	49	55	63	74	86
	rate norepinephrin	test	Inputs	mg/kg/h	2	0.535902	0	4.8	0.00396671	0.0644618	0	0	0.00239401	0.00361726	0.006
	rate propofol	test	Inputs	mg/kg/h	2	0.535902	0	449.805	5.41825	5.0106	2.20005	4.95531	5.9953	6.01952	7.02632
	rate remifentanil	test	Inputs	mg/kg/h	2	0.658494	0	3	0.013079	0.038342	0.00180586	0.00732908	0.012	0.0178378	0.020982
	recovery room time	test	Hospitalization		2	0.8	0.000555556	28.8689	0.205029	1.07683	0.00222222	0.005	0.0122222	0.0401389	0.236222
	relaxometrie tof	test	EEG Imaging		2	0.678634	0	145	3.52012	9.31371	0	1	4	4	4
	respiratory rate	test	Vital Sign	1/min	2	0.0113835	0	400	11.5834	4.88258	8	10	12	14	15
	respiratory rate meas	test	Respiratory	1/min	2	0.0148862	0	400	11.7465	4.40228	9	10	12	13	15
	sef left	test	EEG Imaging		2	0.759194	0	1821	10.9585	10.7328	6	8.9	11	13	15.1
	sef right	test	EEG Imaging		2	0.757443	0	1000	10.9963	8.09618	6.1	8.9	11	13	15.1
	sodium in blood	test	Laboratory	mmol/l	2	0.796848	101	157	139.248	3.3368	135	138	140	141	143
	spo2	test	Vital Sign	%	2	0.00262697	7	100	98.8921	1.78603	97	98	100	100	100
	supression ratio	test	EEG Imaging		2	0.82049	0	100	1.48305	5.95237	0	0	0	0	4
	surgery time	test	Hospitalization		2	0.00175131	0	215.4	1.75719	3.58315	0.294722	0.55	1.02833	1.90028	3.51722
	tidal volume	test	Respiratory	ml	2	0.555166	0	3979	385.338	234.219	0.5	286	438	530	614
	type analogo sedation	test	Anesthesia Procedures		2	0.0121951	0	1	0.0123984	0.11066	0	0	0	0	0
	type general balanced anesthesia	test	Anesthesia Procedures		2	0.64711	0	1	0.999451	0.0234339	1	1	1	1	1
	type peridural anesthesia	test	Anesthesia Procedures		2	0.00487805	0	1	0.0355865	0.185263	0	0	0	0	0
	type total intravenous anesthesia	test	Anesthesia Procedures		2	0.587566	0	1	0.999152	0.029105	1	1	1	1	1
	urea nitrogen in blood	test	Laboratory	mg/dl	2	0.594216	3	100	36.4937	18.715	17	23	32	45	64
	urine	test	Outputs		2	0.85289	0	3450	365.621	320.887	81	150	300	500	700
	urine invasive	test	Outputs		2	0.85289	0	3450	365.945	321.296	81	150	300	500	700
	volume water-full electrolyte solution	test	Inputs	ml	2	0.201401	9.302	1000	500.716	32.0421	500	500	500	500	500
	albumin in blood	test	Laboratory	mmol/l	3	0.858896	0.130905	0.832077	0.498393	0.136882	0.321997	0.391212	0.485253	0.628948	0.680106
	aldrete score	test	Scores and Scales		3	0.15324	0	10	9.24424	1.03706	8	9	10	10	10
	alt in blood	test	Laboratory	u/l	3	0.601227	5	199	30.9153	27.0817	11	15	22	36	62
	amount ampicillin sulbactam	test	Inputs	mg	3	0.808063	250	4000	1498.37	503.415	1000	1000	1000	2000	2000
	amount cafedrin and theodrenalin	test	Inputs	mg	3	0.560035	0.2	200	22.0093	22.7642	2	2	10	40	40
	amount cefazolin	test	Inputs	mg	3	0.778265	500	6000	2005.97	189.769	2000	2000	2000	2000	2000
	amount cefuroxim	test	Inputs	mg	3	0.669588	300	3000	1499.92	28.4742	1500	1500	1500	1500	1500
	amount cisatracurium	test	Inputs	mg	3	0.513585	1	20	6.17763	3.08746	2	3	6	9	10
	amount clonidin	test	Inputs	mg	3	0.834501	0.015	0.3	0.0596632	0.0229567	0.03	0.045	0.075	0.075	0.075
	amount dexamethason	test	Inputs	mg	3	0.581069	1	888	4.86804	18.6937	4	4	4	4	4
	amount ephedrin	test	Inputs	mg	3	0.853637	3	90	6.7284	2.54044	6	6	6	9	9
	amount fentanyl	test	Inputs	mg	3	0.323401	0.01	12.6	0.151543	0.119445	0.05	0.1	0.1	0.2	0.25
	amount metronidazol	test	Inputs	mg	3	0.899211	100	1000	501.635	32.2801	500	500	500	500	500
	amount mivacurium	test	Inputs	mg	3	0.8922	0.3	47.8	14.1605	4.43965	10	12	14	16	20
	amount piritramid	test	Inputs	mg	3	0.809982	0	199.995	4.42441	2.48281	3	3	4.995	4.995	4.995
	amount propofol	test	Inputs	mg	3	0.0306748	0	1002	159.19	180.315	29	50	116	200	304
	amount remifentanil	test	Inputs	mg	3	0.624014	0	5	0.473333	0.679357	0.03	0.044	0.218	0.635	1.086
	amount rocuronium	test	Inputs	mg	3	0.815074	5	100	29.7689	19.3943	10	10	30	40	50
	aneasthesia time	test	Hospitalization		3	0	-5.8875	284.87	3.26023	5.83255	0.882667	1.27125	2.0225	3.32917	5.80067
	aptt in blood	test	Laboratory	sec	3	0.340929	21.3	237.5	38.3966	12.3168	30	32.3	35.6	41	48.1
	artifact level	test	EEG Imaging		3	0.805434	0	100	2.26327	9.73073	0	0	0	0	3
	asa status	test	Scores and Scales		3	0.36021	1	4	2.13458	0.722307	1	2	2	3	3
	ast in blood	test	Laboratory	u/l	3	0.711656	5	491	39.7692	43.6488	16	20	27	40	70
	bicarbonat in blood	test	Laboratory	mmol/l	3	0.895797	6.4	36	22.866	3.20725	19.3	21.1	23.1	24.8	26.5
	bilirubin total in blood	test	Laboratory	µmol/l	3	0.841367	0	508.896	17.7485	31.6881	3.591	5.13	8.55	16.587	33.2082
	blood	test	Outputs		3	0.881683	0	6700	356.028	432.875	100	100	200	400	750
	bp diastolic	test	Vital Sign	mmhg	3	0.268827	12	297	70.6811	14.5502	53	61	70	79	88
	bp systolic	test	Vital Sign	mmhg	3	0.281961	2	306	126.512	21.65	101	111	125	140	155
	calcium in blood	test	Laboratory	mmol/l	3	0.831727	1.11	4.08	2.26897	0.212614	2	2.14	2.28	2.39	2.48
	cathether access time	test	Support Procedures		3	0.875657	0	7882.38	48.729	345.548	1.20594	2.59448	4.55318	7.73957	22.5472
	compliance	test	Respiratory	ml/mbar	3	0.861646	0	119	45.6073	18.033	22.7	34	45.1	57.2	67.9
	creatinine in blood	test	Laboratory	μmol/l	3	0.5539	17.68	1456.83	110.811	129.277	45.968	59.228	74.256	100.776	186.878
	crp in blood	test	Laboratory	mg/l	3	0.526731	0.3	593.5	63.1999	83.506	1.3	4.2	26.2	91.6	184.1
	drug class opioid	test	Input Classes		3	0.802102	1	1	1	0	1	1	1	1	1
	emg	test	EEG Imaging		3	0.80894	0	100	1.94843	8.51053	0	0	0	0	3
	endotracheal tube access time	test	Support Procedures		3	0.327496	0	3184.68	3.83927	50.136	0.771861	1.17083	1.90944	2.99486	4.61583
	fio2 meas	test	Respiratory	%	3	0.744308	0	100	78.8594	26.312	26	64	94	96	97
	fio2 set	test	Respiratory	%	3	0.799475	0	100	91.952	17.8381	60	100	100	100	100
	ggt in blood	test	Laboratory	u/l	3	0.865031	4	100	32.8486	21.011	13	17	26	42	65
	haemoglobin in blood	test	Laboratory	mmol/l	3	0.89317	0.5766	11.78	6.73497	1.40238	4.96	5.766	6.758	7.688	8.494
	heart rate	test	Vital Sign	1/min	3	0.0499124	0	254	76.2374	16.0413	58	65	74	86	97
	hematocrit concentration in blood	test	Laboratory	l/l	3	0.309378	0.082	0.58	0.334405	0.0743206	0.236	0.274	0.335	0.394	0.4311
	hematocrit from blood	test	Laboratory	%	3	0.894921	3.6	58	33.4907	6.80945	24.9	28.9	33.6	38.1	42
	history of carcinoma	test	Comorbidities and Diagnosis		3	0.00974026	0	540	0.965567	12.8235	0	0	0	0	0
	history of chronical kidney disease	test	Comorbidities and Diagnosis		3	0.0779221	0	390	0.258572	5.1831	0	0	0	0	0
	history of coronary heart disease	test	Comorbidities and Diagnosis		3	0.0909091	0	590	0.257576	6.60803	0	0	0	0	0
	history of diabetes mellitus	test	Comorbidities and Diagnosis		3	0.12013	0	450	0.208447	4.80295	0	0	0	0	0
	history of hypertension	test	Comorbidities and Diagnosis		3	0.280844	0	220	0.299413	3.68268	0	0	0	0	0
	history of obesity	test	Comorbidities and Diagnosis		3	0.0568182	0	132	0.0551422	1.20427	0	0	0	0	0
	history of peripheral arterial disease	test	Comorbidities and Diagnosis		3	0.012987	0	1380	0.466947	15.3902	0	0	0	0	0
	history of psychiatric disorder	test	Comorbidities and Diagnosis		3	0.225649	0	440	0.262703	7.55161	0	0	0	0	0
	hospitalization time	test	Hospitalization		3	0	24.5767	9130.38	100.463	238.924	27.0859	29.6862	46.9433	65.5543	176.587
	ibp diastolic	test	Vital Sign	mmhg	3	0.850263	13	297	64.0999	14.0656	48	55	64	72	81
	ibp mean	test	Vital Sign	mmhg	3	0.850263	4	260	88.0452	16.5689	67	77	87	98	109
	ibp systolic	test	Vital Sign	mmhg	3	0.850263	2	306	131.359	23.9442	101	115	131	147	162
	inr in blood	test	Laboratory		3	0.33567	0.85	8.13	1.15982	0.335376	0.96	1	1.08	1.22	1.41
	lymphocytes in blood from wbc	test	Laboratory	%	3	0.894829	0	100	18.1054	14.7268	4.7	8.4	14.9	23.425	34
	metabolic equivalents	test	Scores and Scales		3	0.820333	1	11	5.42602	1.68291	3	4	5	6	8
	nibp diastolic	test	Vital Sign	mmhg	3	0.392294	12	241	72.1085	14.2579	55	63	71	80	90
	nibp mean	test	Vital Sign	mmhg	3	0.404553	0	229	86.4819	14.6475	69	77	86	95	105
	nibp systolic	test	Vital Sign	mmhg	3	0.403678	45	249	125.44	20.9586	101	111	124	138	153
	o2 insufflation ventilation therapy time	test	Support Procedures		3	0.783713	0	126.031	1.10205	3.39802	0.0802823	0.255453	0.659167	1.32541	2.24149
	op n class	test	Scores and Scales		3	0.691499	0	5	4.22621	1.27995	2	3	5	5	5
	pain nrs	test	Scores and Scales		3	0.133975	0	10	2.18175	2.40709	0	0	1	4	6
	pco2 in blood	test	Laboratory	mmhg	3	0.895797	7.7	80.5	41.4296	6.82025	33.8	37.1	40.9	45.2	49.7
	pcv ventilation therapy time	test	Support Procedures		3	0.518389	0	263.739	2.13968	4.21285	0.598333	0.974583	1.62472	2.56944	4.01167
	peep meas	test	Respiratory	mbar	3	0.899299	0	51	4.47441	3.07873	0	3	5	6	8
	potassium in blood	test	Laboratory	mmol/l	3	0.443471	2	9.1	4.08446	0.55244	3.4	3.8	4.1	4.4	4.7
	potassium in blood	test	Laboratory	mmol/l	3	0.578862	1	24.7	4.14916	0.638393	3.5	3.8	4.1	4.4	4.9
	ppeak	test	Respiratory	mbar	3	0.83275	0	75	14.5707	9.18212	5	9	14	17	23.4
	preoxygination ventilation therapy time	test	Support Procedures		3	0.523643	0	20.9917	0.138676	0.314234	0.0469444	0.0693056	0.108056	0.165	0.238611
	psi	test	EEG Imaging		3	0.50745	0	3334	32.389	20.5287	22	24	28	35	43
	puls	test	Vital Sign	1/min	3	0.284588	12	236	76.4468	16.5312	57	65	75	87	98
	rate norepinephrin	test	Inputs	mg/kg/h	3	0.528484	0	61.0647	0.00702711	0.444117	0	0	0.0024037	0.00419523	0.00603183
	rate propofol	test	Inputs	mg/kg/h	3	0.531989	0	70	5.30696	2.67388	2.00048	4.55105	5.99383	6.0124	7.00776
	rate remifentanil	test	Inputs	mg/kg/h	3	0.641543	0	2.1	0.0128441	0.0238741	0.003	0.00776316	0.0119993	0.017801	0.020967
	recovery room time	test	Hospitalization		3	0	0.000548056	1875.68	1.67669	20.8798	0.0549134	0.198205	0.710107	1.48192	2.67384
	relaxometrie tof	test	EEG Imaging		3	0.651183	0	143	3.16577	7.90541	0	1	3	4	4
	respiratory rate	test	Vital Sign	1/min	3	0.575306	0	96	14.5591	5.01144	9	12	14	17	20
	respiratory rate meas	test	Respiratory	1/min	3	0.799475	0	96	9.56806	5.77978	2	5	10	13	16
	sef left	test	EEG Imaging		3	0.73532	0	144	11.0262	4.18073	6.3	9	11	13.2	15.5
	sef right	test	EEG Imaging		3	0.734443	0	199	11.0421	4.19776	6.3	8.9	11	13.2	15.5
	sodium in blood	test	Laboratory	mmol/l	3	0.892294	120	187	139.169	3.54464	135	137	139	141	143
	spo2	test	Vital Sign	%	3	0.0551664	6	100	96.2908	3.31245	92	94	97	99	100
	supression ratio	test	EEG Imaging		3	0.785276	0	100	1.67236	7.13538	0	0	0	0	4
	surgery time	test	Hospitalization		3	0	0	215.4	1.75692	3.5822	0.295556	0.55	1.02875	1.90035	3.51667
	thrombocytes in blood	test	Laboratory	/nl	3	0.309378	2	1616	270.486	129.791	134	193	254	324	422
	type analogo sedation	test	Anesthesia Procedures		3	0.0121951	0	1	0.0130782	0.113614	0	0	0	0	0
	type peridural anesthesia	test	Anesthesia Procedures		3	0.00487805	0	1	0.0358519	0.185927	0	0	0	0	0
	urea nitrogen in blood	test	Laboratory	mg/dl	3	0.594216	3	100	36.4523	18.7057	17	23	32	45	63.4
	volume water-full electrolyte solution	test	Inputs	ml	3	0.859895	148.167	1000	501.961	36.6995	500	500	500	500	500
	wbc in blood	test	Laboratory	/µl	3	0.309378	0	174040	9551.46	5616.82	4680	6320	8360	11500	15760
	Number of previous Diagnosis	train	Comorbidities and Diagnosis		0	0	0	803	4.13219	19.1746	0	0	0	1	9
	age	train	Demographics	years	0	0	18	120	53.3891	18.5012	28	37	55	69	78
	bmi	train	Demographics		0	0.551128	9.867	181.921	27.0133	7.63831	20.5245	22.8345	25.6896	29.5525	34.5168
	body length	train	Demographics		0	0.533392	50	272	169.355	15.9284	158	164	170	178	184
	body weight	train	Demographics		0	0.431574	50	246	80.2736	21.4034	58	65	76.5	90	105
	currently drinking	train	Comorbidities and Diagnosis		0	0	0	1	0.00463932	0.0679548	0	0	0	0	0
	currently smoking	train	Comorbidities and Diagnosis		0	0	0	1	0.0109748	0.104185	0	0	0	0	0
	drinking history	train	Comorbidities and Diagnosis		0	0	0	1	0.00143253	0.0378219	0	0	0	0	0
	emergency admission	train	Hospitalization		0	0	0	1	0.170495	0.376069	0	0	0	0	1
	gender	train	Demographics		0	0	0	1	0.466487	0.49888	0	0	0	1	1
	history of alcohol related disorders	train	Comorbidities and Diagnosis		0	0	0	6	0.0121202	0.147532	0	0	0	0	0
	history of amputation	train	Comorbidities and Diagnosis		0	0	0	10	0.00975777	0.174192	0	0	0	0	0
	history of anxiety disorder	train	Comorbidities and Diagnosis		0	0	0	9	0.00968929	0.137757	0	0	0	0	0
	history of ards	train	Comorbidities and Diagnosis		0	0	0	3	0.0019002	0.0534349	0	0	0	0	0
	history of carcinoma	train	Comorbidities and Diagnosis		0	0	0	11	0.13868	0.50869	0	0	0	0	0
	history of cerebral infarction	train	Comorbidities and Diagnosis		0	0	0	6	0.00477617	0.0909945	0	0	0	0	0
	history of chronical kidney disease	train	Comorbidities and Diagnosis		0	0	0	11	0.116289	0.47729	0	0	0	0	0
	history of chronical pain	train	Comorbidities and Diagnosis		0	0	0	11	0.0332106	0.308949	0	0	0	0	0
	history of cognitive impairment	train	Comorbidities and Diagnosis		0	0	0	7	0.00909013	0.129933	0	0	0	0	0
	history of copd	train	Comorbidities and Diagnosis		0	0	0	9	0.0350766	0.253409	0	0	0	0	0
	history of coronary heart disease	train	Comorbidities and Diagnosis		0	0	0	12	0.0869982	0.405138	0	0	0	0	0
	history of dehydration	train	Comorbidities and Diagnosis		0	0	0	11	0.0438244	0.366302	0	0	0	0	0
	history of dementia	train	Comorbidities and Diagnosis		0	0	0	5	0.00859368	0.106109	0	0	0	0	0
	history of depression	train	Comorbidities and Diagnosis		0	0	0	11	0.0546949	0.356411	0	0	0	0	0
	history of diabetes mellitus	train	Comorbidities and Diagnosis		0	0	0	10	0.167868	0.546247	0	0	0	0	1
	history of dissociative disorder	train	Comorbidities and Diagnosis		0	0	0	4	0.000513567	0.0298318	0	0	0	0	0
	history of drug related disorder	train	Comorbidities and Diagnosis		0	0	0	4	0.0021741	0.0577366	0	0	0	0	0
	history of heart failure	train	Comorbidities and Diagnosis		0	0	0	12	0.0410511	0.2873	0	0	0	0	0
	history of hiv	train	Comorbidities and Diagnosis		0	0	0	5	0.00470769	0.0829269	0	0	0	0	0
	history of hypercholesterolemia	train	Comorbidities and Diagnosis		0	0	0	11	0.029804	0.252664	0	0	0	0	0
	history of hyperlipidemia	train	Comorbidities and Diagnosis		0	0	0	10	0.028075	0.22419	0	0	0	0	0
	history of hypertension	train	Comorbidities and Diagnosis		0	0	0	14	0.410648	0.785057	0	0	0	1	1
	history of infection diagnosis	train	Comorbidities and Diagnosis		0	0	0	11	0.0749465	0.428107	0	0	0	0	0
	history of liver cirrhosis	train	Comorbidities and Diagnosis		0	0	0	7	0.00650518	0.113728	0	0	0	0	0
	history of metabolic acidosis	train	Comorbidities and Diagnosis		0	0	0	11	0.0193272	0.24377	0	0	0	0	0
	history of nicotine related disorders	train	Comorbidities and Diagnosis		0	0	0	8	0.0169819	0.214081	0	0	0	0	0
	history of nutritional deficiency	train	Comorbidities and Diagnosis		0	0	0	2	0.000119832	0.012412	0	0	0	0	0
	history of obesity	train	Comorbidities and Diagnosis		0	0	0	12	0.119113	0.473548	0	0	0	0	0
	history of parkinson disease	train	Comorbidities and Diagnosis		0	0	0	6	0.00965505	0.11881	0	0	0	0	0
	history of peripheral arterial disease	train	Comorbidities and Diagnosis		0	0	0	12	0.0392879	0.328011	0	0	0	0	0
	history of peripheral vascular disease	train	Comorbidities and Diagnosis		0	0	0	10	0.00369768	0.123656	0	0	0	0	0
	history of psychiatric disorder	train	Comorbidities and Diagnosis		0	0	0	13	0.153283	0.57673	0	0	0	0	1
	history of respiratory failure	train	Comorbidities and Diagnosis		0	0	0	11	0.0628263	0.415929	0	0	0	0	0
	history of sleep apnea	train	Comorbidities and Diagnosis		0	0	0	9	0.0262604	0.239467	0	0	0	0	0
	history of tia	train	Comorbidities and Diagnosis		0	0	0	3	0.00116408	0.0369889	0	0	0	0	0
	history of unspecific delir	train	Comorbidities and Diagnosis		0	0	0	12	0.0324061	0.300695	0	0	0	0	0
	number of previous admissions	train	Hospitalization		0	0	0	79	0.841907	2.04195	0	0	0	1	2
	number of previous surgeries	train	Hospitalization		0	0	0	34	1.24215	2.92592	0	0	0	1	4
	number of surgeries	train	Hospitalization		0	0	0	32	0.838331	2.63875	0	0	0	0	2
	ops blood vessels	train	Operation Procedures		0	0	0	1	0.0702181	0.255516	0	0	0	0	0
	ops digestive tract	train	Operation Procedures		0	0	0	1	0.160527	0.367096	0	0	0	0	1
	ops facial organs	train	Operation Procedures		0	0	0	1	0.0675394	0.250955	0	0	0	0	0
	ops hearing organs	train	Operation Procedures		0	0	0	1	0.0666892	0.249484	0	0	0	0	0
	ops history blood vessels	train	Operation Procedures		0	0	0	0	0	0	0	0	0	0	0
	ops history cardio system	train	Operation Procedures		0	0	1	1	1	0	1	1	1	1	1
	ops history digestive tract	train	Operation Procedures		0	0	1	1	1	0	1	1	1	1	1
	ops history facial organs	train	Operation Procedures		0	0	0	1	0.044349	0.20587	0	0	0	0	0
	ops history hearing organs	train	Operation Procedures		0	0	0	1	0.00121054	0.034772	0	0	0	0	0
	ops history hormon system	train	Operation Procedures		0	0	0	1	0.00859132	0.0922909	0	0	0	0	0
	ops history lymphatic system	train	Operation Procedures		0	0	0	1	0.0120113	0.108937	0	0	0	0	0
	ops history motoric organs	train	Operation Procedures		0	0	0	1	0.283011	0.450464	0	0	0	1	1
	ops history nervous system	train	Operation Procedures		0	0	0	0	0	0	0	0	0	0	0
	ops history olfactory organs	train	Operation Procedures		0	0	0	1	0.0257213	0.158304	0	0	0	0	0
	ops history parturition	train	Operation Procedures		0	0	0	0	0	0	0	0	0	0	0
	ops history reproductive organs	train	Operation Procedures		0	0	0	0	0	0	0	0	0	0	0
	ops history respiratory tract	train	Operation Procedures		0	0	0	1	0.00705514	0.0836986	0	0	0	0	0
	ops history skin	train	Operation Procedures		0	0	0	1	0.387769	0.487243	0	0	0	1	1
	ops history urinary system	train	Operation Procedures		0	0	0	1	0.0150713	0.121837	0	0	0	0	0
	ops history visual organs	train	Operation Procedures		0	0	0	1	0.0503202	0.218606	0	0	0	0	0
	ops hormon system	train	Operation Procedures		0	0	0	1	0.0161434	0.126028	0	0	0	0	0
	ops lymphatic system	train	Operation Procedures		0	0	0	1	0.0515834	0.221186	0	0	0	0	0
	ops motoric organs	train	Operation Procedures		0	0	0	0	0	0	0	0	0	0	0
	ops nervous system	train	Operation Procedures		0	0	0	1	0.11592	0.320131	0	0	0	0	1
	ops olfactory organs	train	Operation Procedures		0	0	1	1	1	0	1	1	1	1	1
	ops parturition	train	Operation Procedures		0	0	0	1	0.0560674	0.230053	0	0	0	0	0
	ops reproductive organs	train	Operation Procedures		0	0	0	0	0	0	0	0	0	0	0
	ops respiratory tract	train	Operation Procedures		0	0	0	1	0.057826	0.233416	0	0	0	0	0
	ops skin	train	Operation Procedures		0	0	0	0	0	0	0	0	0	0	0
	ops urinary system	train	Operation Procedures		0	0	0	1	0.0336462	0.180318	0	0	0	0	0
	ops visual organs	train	Operation Procedures		0	0	0	0	0	0	0	0	0	0	0
	smoking history	train	Comorbidities and Diagnosis		0	0	0	1	0.031412	0.174429	0	0	0	0	0
	albumin in blood	train	Laboratory	mmol/l	1	0.859864	0.0481491	0.865179	0.503327	0.138697	0.320493	0.388202	0.499547	0.630453	0.681611
	albumin in blood	train	Laboratory	mmol/l	1	0.862054	0.0481491	0.865179	0.499653	0.139302	0.318988	0.385193	0.490519	0.628948	0.680106
	alcohol related disorders	train	Comorbidities and Diagnosis		1	0.0109481	0	1	0.00225598	0.0474439	0	0	0	0	0
	aldrete score	train	Scores and Scales		1	0.88309	0	10	9.15127	1.27248	8	9	10	10	10
	alt in blood	train	Laboratory	u/l	1	0.625356	5	200	30.5052	26.959	11	15	22	35	61
	amount fentanyl	train	Inputs	mg	1	0.874754	0.015	350	0.303188	6.15348	0.1	0.1	0.2	0.25	0.3
	amputation	train	Comorbidities and Diagnosis		1	0.00437924	0	1	0.00135713	0.0368146	0	0	0	0	0
	anaemia	train	Comorbidities and Diagnosis		1	0.0129188	0	1	0.00214318	0.0462452	0	0	0	0	0
	anxiety disorder	train	Comorbidities and Diagnosis		1	0.00744471	0	1	0.00101575	0.031855	0	0	0	0	0
	aptt in blood	train	Laboratory	sec	1	0.374206	21.3	238.5	38.888	12.5676	30.1	32.4	35.7	41.4	50.2
	ards	train	Comorbidities and Diagnosis		1	0.00240858	0	1	0.000514077	0.0226676	0	0	0	0	0
	asa status	train	Scores and Scales		1	0.394351	1	5	2.13798	0.720864	1	2	2	3	3
	ast in blood	train	Laboratory	u/l	1	0.721042	6	498	41.1383	47.8551	17	21	27	40	74
	ast in blood	train	Laboratory	u/l	1	0.715787	6	500	41.0798	47.773	17	21	27	41	74
	bicarbonat in blood	train	Laboratory	mmol/l	1	0.787607	1.8	59.6	24.6198	3.79509	20.1	22.4	24.7	26.9	28.9
	bilirubin total in blood	train	Laboratory	µmol/l	1	0.845194	0	463.752	18.8441	33.8678	3.591	5.13	8.55	16.929	39.33
	bp diastolic	train	Vital Sign	mmhg	1	0.325597	0	353	69.7289	15.9699	50	58	69	80	90
	bp systolic	train	Vital Sign	mmhg	1	0.33764	0	358	125.556	23.5674	97	109	124	140	156
	calcium in blood	train	Laboratory	mmol/l	1	0.834246	0.68	4.7	2.27001	0.219253	2	2.15	2.29	2.39	2.48
	calcium in blood	train	Laboratory	mmol/l	1	0.829866	0.68	4.7	2.27267	0.222349	2	2.15	2.29	2.39	2.48
	carcinoma	train	Comorbidities and Diagnosis		1	0.0503613	0	1	0.0493128	0.216522	0	0	0	0	0
	cathether access complication	train	Support Procedures		1	0.0385373	0	1	0.00851713	0.0918953	0	0	0	0	0
	cerebral infarction	train	Comorbidities and Diagnosis		1	0.00306547	0	1	0.00192027	0.0437792	0	0	0	0	0
	chest tube access complication	train	Support Procedures		1	0.000218962	0	0	0	0	0	0	0	0	0
	chronical kidney disease	train	Comorbidities and Diagnosis		1	0.0814539	0	1	0.0203481	0.141189	0	0	0	0	0
	chronical pain	train	Comorbidities and Diagnosis		1	0.0146705	0	1	0.00282922	0.0531156	0	0	0	0	0
	cognitive impairment	train	Comorbidities and Diagnosis		1	0.0098533	0	1	0.000688622	0.0262328	0	0	0	0	0
	copd	train	Comorbidities and Diagnosis		1	0.0256186	0	1	0.00494289	0.0701323	0	0	0	0	0
	coronary heart disease	train	Comorbidities and Diagnosis		1	0.0729144	0	1	0.0154741	0.12343	0	0	0	0	0
	creatinine in blood	train	Laboratory	μmol/l	1	0.54631	15.028	2068.56	113.867	124	48.62	60.996	76.908	105.196	204.204
	creatinine in blood	train	Laboratory	μmol/l	1	0.543026	15.028	2068.56	113.193	124.61	47.736	60.996	76.908	105.196	200.668
	crp in blood	train	Laboratory	mg/l	1	0.542807	0.3	698.5	63.9235	85.9445	1.3	4.1	25.4	91.2	190.2
	crp in blood	train	Laboratory	mg/l	1	0.540399	0.3	698.5	64.3512	85.6744	1.2	4.15	26.7	92.35	189.2
	dehydration	train	Comorbidities and Diagnosis		1	0.0273703	0	1	0.00571707	0.0753955	0	0	0	0	0
	delay patient op complication	train	Support Procedures		1	0.0225531	0	1	0.0197482	0.139135	0	0	0	0	0
	delay surgeon op complication	train	Support Procedures		1	0.0214583	0	1	0.00277482	0.0526039	0	0	0	0	0
	dementia	train	Comorbidities and Diagnosis		1	0.0326254	0	1	0.00191063	0.0436694	0	0	0	0	0
	depression	train	Comorbidities and Diagnosis		1	0.034596	0	1	0.0060087	0.0772833	0	0	0	0	0
	diabetes mellitus	train	Comorbidities and Diagnosis		1	0.116488	0	1	0.029641	0.169596	0	0	0	0	0
	dissociative disorder	train	Comorbidities and Diagnosis		1	0.000656886	0	1	8.56223e-05	0.00925292	0	0	0	0	0
	drug class antibiotics	train	Input Classes		1	0.636523	0	1	0.311274	0.463024	0	0	0	1	1
	drug class benzodiazipine	train	Input Classes		1	0.0203635	0	1	0.00809871	0.0896284	0	0	0	0	0
	drug class corticosteroids	train	Input Classes		1	0.400044	0	1	0.0559601	0.229848	0	0	0	0	0
	drug class opioid	train	Input Classes		1	0.766367	0	1	0.583016	0.493076	0	0	1	1	1
	drug class parasympatholytic	train	Input Classes		1	0.00722575	0	1	0.000770376	0.0277452	0	0	0	0	0
	drug class sedative	train	Input Classes		1	0.776659	0	1	0.915895	0.277555	1	1	1	1	1
	drug class steroids	train	Input Classes		1	0.396978	0	1	0.0546267	0.227253	0	0	0	0	0
	drug related disorder	train	Comorbidities and Diagnosis		1	0.00262755	0	1	0.000325666	0.0180434	0	0	0	0	0
	emergency case	train	Hospitalization		1	0.0324064	0	1	0.180626	0.384711	0	0	0	0	1
	endotracheal tube access complication	train	Support Procedures		1	0.00569302	0	1	0.00107923	0.0328342	0	0	0	0	0
	endotracheal tube access time	train	Support Procedures		1	0.83337	0	1709.43	3.85216	47.6648	0.00166667	0.00611111	0.0194444	0.0572222	0.319
	fio2 meas	train	Respiratory	%	1	0.58441	0	100	47.0258	32.1001	0.4	27	45	72	96
	fio2 set	train	Respiratory	%	1	0.623385	0	100	62.2353	30.6419	30	40	60	100	100
	general op complication	train	Support Procedures		1	0.0713817	0	1	0.033276	0.179358	0	0	0	0	0
	ggt in blood	train	Laboratory	u/l	1	0.879352	3	100	33.7788	21.8596	13	18	26	44	68
	haemoglobin in blood	train	Laboratory	mmol/l	1	0.336764	0	16.802	6.65014	1.60681	4.774	5.332	6.324	7.936	8.99
	heart failure	train	Comorbidities and Diagnosis		1	0.0385373	0	1	0.00697626	0.0832329	0	0	0	0	0
	heart rate	train	Vital Sign	1/min	1	0.145829	0	231	77.6	17.5418	57	65	76	88	101
	hematocrit concentration in blood	train	Laboratory	l/l	1	0.340705	0.043	0.619	0.33487	0.0735945	0.237	0.274	0.336	0.395	0.431
	hematocrit from blood	train	Laboratory	%	1	0.783446	0.8	82.3	30.8674	6.99827	23.8	25.9	29	34.5	41.4
	history of carcinoma	train	Comorbidities and Diagnosis		1	0.0389701	0	4284	1.74095	50.9678	0	0	0	0	0
	history of chronical kidney disease	train	Comorbidities and Diagnosis		1	0.0939457	0	126	0.122296	2.2711	0	0	0	0	0
	history of coronary heart disease	train	Comorbidities and Diagnosis		1	0.0702853	0	468	0.215371	6.0683	0	0	0	0	0
	history of diabetes mellitus	train	Comorbidities and Diagnosis		1	0.124565	0	192	0.154736	2.63932	0	0	0	0	0
	history of hypertension	train	Comorbidities and Diagnosis		1	0.302018	0	234	0.225726	2.63154	0	0	0	0	0
	history of psychiatric disorder	train	Comorbidities and Diagnosis		1	0.242171	0	394	0.183975	4.64303	0	0	0	0	0
	hiv	train	Comorbidities and Diagnosis		1	0.00262755	0	1	0.000583922	0.0241576	0	0	0	0	0
	hospitalization time	train	Hospitalization		1	0	24	10703.4	89.4337	227.716	24.5122	26.9956	43.7044	57.2607	159.674
	hypercholesterolemia	train	Comorbidities and Diagnosis		1	0.0208014	0	1	0.00318499	0.0563463	0	0	0	0	0
	hyperlipidemia	train	Comorbidities and Diagnosis		1	0.0188307	0	1	0.003947	0.0627016	0	0	0	0	0
	hypertension	train	Comorbidities and Diagnosis		1	0.303044	0	1	0.0777038	0.267708	0	0	0	0	0
	infection diagnosis	train	Comorbidities and Diagnosis		1	0.0437924	0	1	0.0101715	0.100341	0	0	0	0	0
	inr in blood	train	Laboratory		1	0.37136	0.85	8.58	1.16262	0.342915	0.95	1	1.07	1.21	1.41
	inr in blood	train	Laboratory		1	0.365886	0.85	8.58	1.16275	0.333288	0.95	1	1.08	1.21	1.41
	liver cirrhosis	train	Comorbidities and Diagnosis		1	0.00547405	0	1	0.00111628	0.0333924	0	0	0	0	0
	metabolic acidosis	train	Comorbidities and Diagnosis		1	0.0133567	0	1	0.00349753	0.0590369	0	0	0	0	0
	metabolic equivalents	train	Scores and Scales		1	0.837311	1	11	5.42258	1.67135	3	4	5	6	7
	missing supplies op complication	train	Support Procedures		1	0.00218962	0	1	0.000393404	0.0198307	0	0	0	0	0
	nibp diastolic	train	Vital Sign	mmhg	1	0.328224	12	231	74.6478	14.5482	56	65	74	84	92
	nibp mean	train	Vital Sign	mmhg	1	0.344208	0	229	89.0935	15.7794	70	79	89	99	108
	nibp systolic	train	Vital Sign	mmhg	1	0.341362	12	266	129.06	23.1578	101	114	128	143	159
	nicotine related disorders	train	Comorbidities and Diagnosis		1	0.00963433	0	1	0.0014659	0.0382593	0	0	0	0	0
	nutritional deficiency	train	Comorbidities and Diagnosis		1	0.000437924	0	1	1.71215e-05	0.00413782	0	0	0	0	0
	obesity	train	Comorbidities and Diagnosis		1	0.0851763	0	1	0.011925	0.108549	0	0	0	0	0
	op n class	train	Scores and Scales		1	0.760236	0	5	4.36666	1.1423	2	4	5	5	5
	other free text op complication	train	Support Procedures		1	0.040289	0	1	0.0142476	0.118511	0	0	0	0	0
	parkinson disease	train	Comorbidities and Diagnosis		1	0.0122619	0	1	0.00412456	0.0640907	0	0	0	0	0
	patient information need op complication	train	Support Procedures		1	0.00372236	0	1	0.00140356	0.0374381	0	0	0	0	0
	pco2 in blood	train	Laboratory	mmhg	1	0.786074	7.3	98.2	39.901	7.21451	31.6	35.2	39.3	43.9	48.8
	peripheral arterial disease	train	Comorbidities and Diagnosis		1	0.022991	0	1	0.00886891	0.0937572	0	0	0	0	0
	peripheral vascular disease	train	Comorbidities and Diagnosis		1	0.00284651	0	1	0.000411283	0.0202761	0	0	0	0	0
	ph in blood	train	Laboratory	phunit	1	0.84169	6.602	7.797	7.40724	0.0660347	7.326	7.371	7.413	7.451	7.482
	po2 in blood	train	Laboratory	mmhg	1	0.79111	6.6	100	64.2838	23.6458	31.2	40.7	69.9	84.4	93.4
	potassium in blood	train	Laboratory	mmol/l	1	0.746862	0.9	19.5	4.17203	0.657913	3.6	3.8	4.1	4.4	4.9
	potassium in blood	train	Laboratory	mmol/l	1	0.462448	1	13.5	4.08344	0.557632	3.4	3.8	4.1	4.4	4.7
	ppeak	train	Respiratory	mbar	1	0.827896	0	100	16.2427	8.93837	0	13	17	21	27
	preoxygination ventilation therapy time	train	Support Procedures		1	0.738559	0	20.7839	0.0453298	0.197317	0.00277778	0.00722222	0.0197222	0.0516667	0.105083
	psychiatric disorder	train	Comorbidities and Diagnosis		1	0.164222	0	1	0.0232886	0.15082	0	0	0	0	0
	puls	train	Vital Sign	1/min	1	0.351653	0	298	77.6873	18.3793	57	65	76	88	102
	respiratory failure	train	Comorbidities and Diagnosis		1	0.0501423	0	1	0.0132511	0.114349	0	0	0	0	0
	respiratory rate	train	Vital Sign	1/min	1	0.587475	0	244	13.1003	7.58218	0	10	14	18	22
	respiratory rate meas	train	Respiratory	1/min	1	0.636523	0	146	10.5155	7.18829	0	5	12	14	18
	shortage anesthesiologist op complication	train	Support Procedures		1	0.00109481	0	1	8.54526e-05	0.00924374	0	0	0	0	0
	shortage care persons op complication	train	Support Procedures		1	0.000875848	0	1	0.000683889	0.0261426	0	0	0	0	0
	sleep apnea	train	Comorbidities and Diagnosis		1	0.0168601	0	1	0.00399181	0.0630551	0	0	0	0	0
	sodium in blood	train	Laboratory	mmol/l	1	0.367418	72	286	139.28	4.76639	134	137	139	142	144
	spo2	train	Vital Sign	%	1	0.183928	0	100	97.7397	2.8028	94	97	98	100	100
	surgical drain access complication	train	Support Procedures		1	0.000218962	0	1	1.70815e-05	0.00413297	0	0	0	0	0
	thrombocytes in blood	train	Laboratory	/nl	1	0.340924	0	2773	270.81	134.855	131	192	253	325	427
	tia	train	Comorbidities and Diagnosis		1	0.00197066	0	1	0.000496754	0.0222826	0	0	0	0	0
	type analogo sedation	train	Anesthesia Procedures		1	0.00696864	0	1	0.0101491	0.100231	0	0	0	0	0
	type combination spinal epidural anesthesia	train	Anesthesia Procedures		1	0.000656886	0	1	0.000119734	0.0109417	0	0	0	0	0
	type epidural anesthesia	train	Anesthesia Procedures		1	0.0159842	0	1	0.0157295	0.124428	0	0	0	0	0
	type general balanced anesthesia	train	Anesthesia Procedures		1	0.353624	0	1	0.213386	0.409703	0	0	0	0	1
	type infiltration anesthesia	train	Anesthesia Procedures		1	0.0017517	0	1	0.000461744	0.0214834	0	0	0	0	0
	type interscalene block	train	Anesthesia Procedures		1	0.00372236	0	1	0.000805595	0.0283718	0	0	0	0	0
	type intravenous regional anesthesia	train	Anesthesia Procedures		1	0.000656886	0	1	6.83504e-05	0.00826722	0	0	0	0	0
	type n femoralis block	train	Anesthesia Procedures		1	0.0045982	0	1	0.000755093	0.0274688	0	0	0	0	0
	type n ischiadicus block	train	Anesthesia Procedures		1	0.00372236	0	1	0.00108169	0.0328716	0	0	0	0	0
	type peridural anesthesia	train	Anesthesia Procedures		1	0.00852619	0	1	0.014935	0.121294	0	0	0	0	0
	type peripheral block anesthesia	train	Anesthesia Procedures		1	0.00394132	0	1	0.000755962	0.0274846	0	0	0	0	0
	type pesc block	train	Anesthesia Procedures		1	0.0017517	0	1	0.000136745	0.0116931	0	0	0	0	0
	type plexus brachialis block	train	Anesthesia Procedures		1	0.00284651	0	1	0.00206864	0.0454357	0	0	0	0	0
	type psoas compartment block	train	Anesthesia Procedures		1	0.000437924	0	1	5.12479e-05	0.00715864	0	0	0	0	0
	type spinal anesthesia	train	Anesthesia Procedures		1	0.0081016	0	1	0.0101566	0.100268	0	0	0	0	0
	type stand by anesthesia	train	Anesthesia Procedures		1	0.00437924	0	1	0.00174942	0.0417898	0	0	0	0	0
	type tap block	train	Anesthesia Procedures		1	0.00328443	0	1	0.00132132	0.0363263	0	0	0	0	0
	type topical local anesthesia	train	Anesthesia Procedures		1	0.00350339	0	1	0.000856208	0.0292488	0	0	0	0	0
	type total intravenous anesthesia	train	Anesthesia Procedures		1	0.414714	0	1	0.156497	0.363331	0	0	0	0	1
	unplanned change of procedure op complication	train	Support Procedures		1	0.00372236	0	1	0.00116424	0.0341014	0	0	0	0	0
	unspecific delir	train	Comorbidities and Diagnosis		1	0.0645938	0	1	0.00477588	0.0689431	0	0	0	0	0
	urea nitrogen in blood	train	Laboratory	mg/dl	1	0.594044	2	100	37.0338	19.2552	17	23	32	46	66
	urine drain access complication	train	Support Procedures		1	0.00153273	0	1	0.000119595	0.0109354	0	0	0	0	0
	volume water-full electrolyte solution	train	Inputs	ml	1	0.245019	0.694	1000	501.096	32.448	500	500	500	500	500
	wbc in blood	train	Laboratory	/µl	1	0.340705	0	264790	9665.29	6214.31	4770	6370	8450	11550	15710
	albumin in blood	train	Laboratory	mmol/l	2	0.85805	0.0481491	0.865179	0.502763	0.13868	0.320493	0.386698	0.498042	0.630453	0.680106
	alt in blood	train	Laboratory	u/l	2	0.620591	5	200	30.4377	26.9415	11	15	21	35	61
	amount ampicillin sulbactam	train	Inputs	mg	2	0.826582	500	4000	1500.41	501.761	1000	1000	1500	2000	2000
	amount cafedrin and theodrenalin	train	Inputs	mg	2	0.559667	0.1	804	21.9591	23.653	2	2	10	40	40
	amount cefazolin	train	Inputs	mg	2	0.813225	500	6000	2006.82	187.487	2000	2000	2000	2000	2000
	amount cefuroxim	train	Inputs	mg	2	0.730458	500	3000	1500.15	28.5744	1500	1500	1500	1500	1500
	amount cisatracurium	train	Inputs	mg	2	0.527261	0.5	20	6.23462	3.09479	2	3	6	9	10
	amount clonidin	train	Inputs	mg	2	0.77425	0	0.75105	0.0507699	0.0255121	0.03	0.03	0.045	0.075	0.075
	amount dexamethason	train	Inputs	mg	2	0.617473	1	888	4.51947	9.85294	4	4	4	4	4
	amount ephedrin	train	Inputs	mg	2	0.863368	1.5	90	6.80454	2.65303	6	6	6	9	9
	amount fentanyl	train	Inputs	mg	2	0.345084	0	150	0.152511	0.91967	0.05	0.1	0.1	0.2	0.25
	amount metamizol	train	Inputs	mg	2	0.32275	70.5	750000	1434.94	3730.63	1000.5	1000.5	1500	1999.5	1999.5
	amount mivacurium	train	Inputs	mg	2	0.890957	0.3	110	14.1687	4.82013	10	12	14	16	20
	amount norepinephrin	train	Inputs	mg	2	0.53383	0	5	0.0725366	0.120961	0.005	0.01	0.029	0.08	0.186
	amount ondansetron	train	Inputs	mg	2	0.587256	1	16	4.15588	0.84759	4	4	4	4	4
	amount parecoxib	train	Inputs	mg	2	0.793081	8	400	38.0773	7.54342	40	40	40	40	40
	amount piritramid	train	Inputs	mg	2	0.676593	0.495	40.005	4.94459	1.90764	3	3	4.995	6	7.5
	amount propofol	train	Inputs	mg	2	0.0553974	0	2000	156.223	176.773	28.5	50	110	200	300
	amount remifentanil	train	Inputs	mg	2	0.644843	0	5.505	0.444103	0.642501	0.027	0.04	0.2	0.59	1.03
	amount rocuronium	train	Inputs	mg	2	0.856361	2.5	250	29.4645	19.1081	10	10	30	40	50
	aneasthesia time	train	Hospitalization		2	0.000656886	0.0147222	8787.02	3.56795	53.3433	0.8975	1.28444	2.02278	3.26083	5.47994
	artifact level	train	EEG Imaging		2	0.817605	0	100	2.28522	9.35487	0	0	0	0	4
	ast in blood	train	Laboratory	u/l	2	0.711281	5	500	41.3695	48.9048	17	21	27	40	75
	bicarbonat in blood	train	Laboratory	mmol/l	2	0.791329	1.1	42.5	23.4737	2.83195	20.4	22.1	23.6	25.1	26.6
	bilirubin total in blood	train	Laboratory	µmol/l	2	0.837459	0	522.576	19.4819	39.1645	3.591	5.13	8.55	15.732	38.304
	blood	train	Outputs		2	0.885483	0	6500	342.293	348.112	100	100	200	450	700
	body temperature	train	Vital Sign	°c	2	0.436173	10.9	45.4	36.2454	0.907275	35.5	35.9	36.3	36.7	37
	bp diastolic	train	Vital Sign	mmhg	2	0.00131377	0	352	66.0201	13.9496	50	56	64	74	84
	bp systolic	train	Vital Sign	mmhg	2	0.0142325	0	360	112.536	21.5334	89	98	109	124	141
	calcium in blood	train	Laboratory	mmol/l	2	0.829135	0.68	4.7	2.27	0.220929	2	2.15	2.29	2.39	2.48
	cathether access time	train	Support Procedures		2	0.867966	0	5537.44	36.8137	237.786	0.775216	1.80527	3.24272	5.9019	16.8781
	compliance	train	Respiratory	ml/mbar	2	0.30808	0	1400	45.8637	16.9858	26.6	35.6	45.4	55.5	65.5
	creatinine in blood	train	Laboratory	μmol/l	2	0.535816	15.028	2068.56	114.213	122.657	48.62	60.996	77.792	106.964	205.088
	drug class antibiotics	train	Input Classes		2	0.337202	0	1	0.999826	0.0132083	1	1	1	1	1
	drug class corticosteroids	train	Input Classes		2	0.614627	0	1	0.999618	0.0195341	1	1	1	1	1
	drug class opioid	train	Input Classes		2	0.119334	1	1	1	0	1	1	1	1	1
	drug class sedative	train	Input Classes		2	0.011386	1	1	1	0	1	1	1	1	1
	drug class steroids	train	Input Classes		2	0.616159	0	1	0.999574	0.0206333	1	1	1	1	1
	emg	train	EEG Imaging		2	0.821546	0	144	1.75746	8.07998	0	0	0	0	2
	endotracheal tube access time	train	Support Procedures		2	0.333698	0	1715.34	3.16824	23.0508	0.76	1.16667	1.87556	2.95264	4.569
	fio2 meas	train	Respiratory	%	2	0.00919641	0	100	60.0993	22.0228	37	43	53	79	96
	fio2 set	train	Respiratory	%	2	0.0639369	0	100	68.4859	21.2229	50	50	60	100	100
	ggt in blood	train	Laboratory	u/l	2	0.873165	3	100	33.4795	21.8053	13	17	26	43	68
	haemoglobin in blood	train	Laboratory	mmol/l	2	0.778629	0	16.802	7.1644	1.41195	5.27	6.2	7.254	8.122	8.928
	heart rate	train	Vital Sign	1/min	2	0.00197066	0	299	66.2284	15.2186	49	56	64	74	86
	hematocrit from blood	train	Laboratory	%	2	0.790015	0.8	82.3	35.4439	6.7739	26.3	31	35.9	40.1	43.8
	history of carcinoma	train	Comorbidities and Diagnosis		2	0.0257481	0	4930	1.94573	54.0283	0	0	0	0	0
	history of chronical kidney disease	train	Comorbidities and Diagnosis		2	0.0876827	0	126	0.14216	2.36553	0	0	0	0	0
	history of coronary heart disease	train	Comorbidities and Diagnosis		2	0.06611	0	468	0.223793	6.07997	0	0	0	0	0
	history of diabetes mellitus	train	Comorbidities and Diagnosis		2	0.118998	0	192	0.164917	2.66782	0	0	0	0	0
	history of hypertension	train	Comorbidities and Diagnosis		2	0.283925	0	234	0.241042	2.64048	0	0	0	0	0
	history of obesity	train	Comorbidities and Diagnosis		2	0.0675017	0	297	0.0646334	2.03189	0	0	0	0	0
	history of psychiatric disorder	train	Comorbidities and Diagnosis		2	0.237996	0	688	0.199886	5.51778	0	0	0	0	0
	hospitalization time	train	Hospitalization		2	0	9.21556	10706.9	91.7537	227.805	26.3972	28.8176	46.1719	60.3333	163.257
	ibp diastolic	train	Vital Sign	mmhg	2	0.818699	0	352	62.3058	13.2534	49	54	61	69	77
	ibp mean	train	Vital Sign	mmhg	2	0.818699	0	355	81.6841	15.3865	66	72	80	89	100
	ibp systolic	train	Vital Sign	mmhg	2	0.818699	0	360	116.91	21.9816	93	102	114	128	144
	metabolic equivalents	train	Scores and Scales		2	0.838773	1	11	5.43922	1.68512	3	4	5	6	7
	nibp diastolic	train	Vital Sign	mmhg	2	0.0098533	11	244	66.4148	13.9637	50	57	65	74	84
	nibp mean	train	Vital Sign	mmhg	2	0.0280272	0	252	78.8515	14.735	62	69	77	87	98
	nibp systolic	train	Vital Sign	mmhg	2	0.0278082	11	266	112.062	21.4306	89	97	109	124	140
	op n class	train	Scores and Scales		2	0.897964	0	5	3.99797	1.45387	2	3	5	5	5
	pco2 in blood	train	Laboratory	mmhg	2	0.790453	11.4	92.5	40.9764	6.01094	34.2	37.2	40.5	44.4	48.5
	pcv ventilation therapy time	train	Support Procedures		2	0.517407	0	527.42	2.13747	5.24094	0.596944	0.964653	1.59278	2.54556	3.98906
	peep meas	train	Respiratory	mbar	2	0.0159842	0	100	5.25236	2.23933	3	4	5	6	8
	peep set	train	Respiratory	mbar	2	0.0394132	0	100	5.47735	2.11959	3	5	5	7	8
	ph in blood	train	Laboratory	phunit	2	0.83534	6.373	7.865	7.37732	0.063389	7.305	7.345	7.38	7.415	7.446
	pinsp	train	Respiratory	mbar	2	0.0488286	0	103	16.465	4.3884	12	13	16	19	22
	potassium in blood	train	Laboratory	mmol/l	2	0.601116	0.9	19.5	4.14464	0.66565	3.5	3.8	4.1	4.4	4.8
	ppeak	train	Respiratory	mbar	2	0.017517	0	100	16.6226	5.19494	12	14	16	19	23
	preoxygination ventilation therapy time	train	Support Procedures		2	0.527261	0	20.8492	0.133393	0.187649	0.0455556	0.0691667	0.108056	0.165	0.232778
	psi	train	EEG Imaging		2	0.528794	0	5043	32.0163	32.9789	22	24	29	35	42
	puls	train	Vital Sign	1/min	2	0.226407	0	320	65.6647	15.2356	49	55	63	74	86
	rate norepinephrin	train	Inputs	mg/kg/h	2	0.540399	0	9.7	0.00334968	0.0569948		0	0.00239362	0.00365221
	rate propofol	train	Inputs	mg/kg/h	2	0.543683	0	874.598	5.32746	5.14518	1.98719	4.75352	5.99412	6.01432	7.02031
	rate remifentanil	train	Inputs	mg/kg/h	2	0.654916	0	54.2961	0.0142242	0.279737	0.00295919	0.0072066	0.0119995	0.0171475	0.0181819
	recovery room time	train	Hospitalization		2	0.808161	0.000277778	46.8311	0.243401	1.37146	0.00222222	0.005	0.0133333	0.0511111	0.334028
	relaxometrie tof	train	EEG Imaging		2	0.690388	0	167	3.18211	7.87058	0	1	4	4	4
	respiratory rate	train	Vital Sign	1/min	2	0.017298	0	400	11.6104	4.58056	8	10	12	14	15
	respiratory rate meas	train	Respiratory	1/min	2	0.0179549	0	400	11.7548	4.03798	9	10	12	13	15
	sef left	train	EEG Imaging		2	0.745347	0	1616	11.1689	10.5358	6.4	9	11	13.3	15.5
	sef right	train	EEG Imaging		2	0.744909	0	1715	11.1268	6.53755	6.4	9	11	13.3	15.5
	sodium in blood	train	Laboratory	mmol/l	2	0.786512	100	340	139.316	4.34164	135	138	140	141	143
	spo2	train	Vital Sign	%	2	0.00284651	0	100	98.901	1.75364	97	98	100	100	100
	supression ratio	train	EEG Imaging		2	0.799869	0	100	1.54665	6.51625	0	0	0	0	4
	surgery time	train	Hospitalization		2	0.000875848	0	305.422	1.66512	3.0914	0.3	0.550833	1.02208	1.86667	3.35611
	tidal volume	train	Respiratory	ml	2	0.556164	0	5114	383.534	235.697	0.5	280	437	527	615
	type analogo sedation	train	Anesthesia Procedures		2	0.00304507	0	1	0.0123103	0.110268	0	0	0	0	0
	type general balanced anesthesia	train	Anesthesia Procedures		2	0.635209	0	1	0.999955	0.0067205	1	1	1	1	1
	type peridural anesthesia	train	Anesthesia Procedures		2	0.00304507	0	1	0.032511	0.177354	0	0	0	0	0
	type total intravenous anesthesia	train	Anesthesia Procedures		2	0.590979	0	1	0.998984	0.0318669	1	1	1	1	1
	urea nitrogen in blood	train	Laboratory	mg/dl	2	0.590142	2	100	37.2443	19.4268	17	23	32	46	66
	urine	train	Outputs		2	0.84169	0	4000	362.216	333.089	80	150	300	500	700
	urine invasive	train	Outputs		2	0.843004	0	4000	361.707	332.012	80	150	300	500	700
	volume water-full electrolyte solution	train	Inputs	ml	2	0.187432	0.694	1500	500.383	30.8358	500	500	500	500	500
	albumin in blood	train	Laboratory	mmol/l	3	0.857174	0.0481491	0.865179	0.502573	0.138693	0.320493	0.386698	0.498042	0.630453	0.680106
	aldrete score	train	Scores and Scales		3	0.14342	0	10	9.24776	1.01861	8	9	10	10	10
	alt in blood	train	Laboratory	u/l	3	0.618182	5	200	30.4272	26.941	11	15	21	35	61
	amount ampicillin sulbactam	train	Inputs	mg	3	0.818839	500	4000	1499.29	501.755	1000	1000	1000	2000	2000
	amount cafedrin and theodrenalin	train	Inputs	mg	3	0.553122	0.1	1600	21.9852	24.4923	2	2	10	40	40
	amount cefazolin	train	Inputs	mg	3	0.756188	1000	4000	2007.51	166.869	2000	2000	2000	2000	2000
	amount cefuroxim	train	Inputs	mg	3	0.701643	500	3000	1499.39	40.3534	1500	1500	1500	1500	1500
	amount cisatracurium	train	Inputs	mg	3	0.510405	0.1	100	6.31456	3.51226	2	4	6	10	10
	amount clonidin	train	Inputs	mg	3	0.853295	0.0075	3	0.0608992	0.0714073	0.03	0.045	0.075	0.075	0.075
	amount dexamethason	train	Inputs	mg	3	0.607667	1	80	4.40648	2.35532	4	4	4	4	4
	amount ephedrin	train	Inputs	mg	3	0.857831	1.5	90	6.83422	2.68974	6	6	6	9	9
	amount fentanyl	train	Inputs	mg	3	0.331435	0	350	0.167054	2.08467	0.05	0.1	0.1	0.2	0.25
	amount mivacurium	train	Inputs	mg	3	0.883242	0.4	110	14.192	4.80486	10	12	14	16	20
	amount piritramid	train	Inputs	mg	3	0.823079	0.075	75	4.43161	1.17839	3	4.005	4.995	4.995	4.995
	amount propofol	train	Inputs	mg	3	0.0392114	0	2000	161.62	185.811	29	50	117	200	315
	amount remifentanil	train	Inputs	mg	3	0.623658	0	5.505	0.460408	0.662323	0.03	0.04	0.21	0.616	1.064
	amount rocuronium	train	Inputs	mg	3	0.851698	2.5	250	29.7805	19.7073	10	10	30	40	50
	aneasthesia time	train	Hospitalization		3	0.000437924	-2105.93	429.061	2.99967	10.6974	0.895	1.28194	2.01722	3.24778	5.43111
	aptt in blood	train	Laboratory	sec	3	0.364513	21.4	238.5	38.9622	12.6783	30.1	32.4	35.7	41.4	50.8
	artifact level	train	EEG Imaging		3	0.818839	0	100	2.25838	9.25261	0	0	0	0	4
	asa status	train	Scores and Scales		3	0.380723	1	5	2.13338	0.725164	1	2	2	3	3
	ast in blood	train	Laboratory	u/l	3	0.709748	5	500	41.3925	48.9322	17	21	27	40	75
	bicarbonat in blood	train	Laboratory	mmol/l	3	0.881323	2.5	40.8	22.9222	3.17083	19.2	21.2	23	24.8	26.6
	bilirubin total in blood	train	Laboratory	µmol/l	3	0.836145	0	522.576	19.3926	38.9889	3.591	5.13	8.55	15.732	37.962
	blood	train	Outputs		3	0.875356	0	6500	401.232	487.582	100	150	300	500	800
	bp diastolic	train	Vital Sign	mmhg	3	0.273922	0	343	70.251	14.4113	53	61	69	79	88
	bp systolic	train	Vital Sign	mmhg	3	0.295161	1	360	126.351	21.6321	100	111	125	140	155
	calcium in blood	train	Laboratory	mmol/l	3	0.828258	0.68	4.7	2.26994	0.220948	2	2.15	2.29	2.39	2.48
	cathether access time	train	Support Procedures		3	0.867747	0	5537.44	38.3194	236.713	1.00609	2.50547	4.50559	8.0121	22.2351
	compliance	train	Respiratory	ml/mbar	3	0.867747	0	200	44.8266	18.2212	21.8	33.3	44.6	55.9	67.3
	creatinine in blood	train	Laboratory	μmol/l	3	0.535597	15.028	2068.56	114.187	122.684	48.62	60.996	77.792	106.964	205.088
	crp in blood	train	Laboratory	mg/l	3	0.532092	0.3	698.5	64.0809	85.8613	1.2	4.1	26	91.8	190
	drug class opioid	train	Input Classes		3	0.796803	1	1	1	0	1	1	1	1	1
	emg	train	EEG Imaging		3	0.824315	0	144	1.8571	8.32842	0	0	0	0	2
	endotracheal tube access time	train	Support Procedures		3	0.33326	0	1715.34	3.193	23.076	0.767222	1.17444	1.88681	2.97639	4.60306
	fio2 meas	train	Respiratory	%	3	0.751697	0	100	76.754	27.1748	26	57	94	96	97
	fio2 set	train	Respiratory	%	3	0.802277	0	100	91.8633	17.4457	60	100	100	100	100
	ggt in blood	train	Laboratory	u/l	3	0.87207	3	100	33.3699	21.7553	13	17	26	43	68
	haemoglobin in blood	train	Laboratory	mmol/l	3	0.879571	0.4216	13.02	6.7225	1.3999	4.898	5.704	6.758	7.75	8.494
	heart rate	train	Vital Sign	1/min	3	0.0494854	0	202	76.1711	16.0104	57	65	75	86	97
	hematocrit concentration in blood	train	Laboratory	l/l	3	0.334283	0.043	0.633	0.335045	0.0731871	0.238	0.274	0.337	0.394	0.43
	hematocrit from blood	train	Laboratory	%	3	0.881541	2.9	64	33.4796	6.771	24.7	28.6	33.7	38.3	41.9
	history of carcinoma	train	Comorbidities and Diagnosis		3	0.0250522	0	4930	2.0127	55.3787	0	0	0	0	0
	history of chronical kidney disease	train	Comorbidities and Diagnosis		3	0.0876827	0	126	0.148622	2.40313	0	0	0	0	0
	history of coronary heart disease	train	Comorbidities and Diagnosis		3	0.06611	0	468	0.225139	6.07996	0	0	0	0	0
	history of diabetes mellitus	train	Comorbidities and Diagnosis		3	0.118302	0	308	0.178413	3.12053	0	0	0	0	0
	history of hypertension	train	Comorbidities and Diagnosis		3	0.282533	0	234	0.243544	2.63917	0	0	0	0	0
	history of obesity	train	Comorbidities and Diagnosis		3	0.0675017	0	297	0.0672318	2.03822	0	0	0	0	0
	history of peripheral arterial disease	train	Comorbidities and Diagnosis		3	0.0187891	0	376	0.218115	4.65535	0	0	0	0	0
	history of psychiatric disorder	train	Comorbidities and Diagnosis		3	0.236604	0	688	0.202389	5.51685	0	0	0	0	0
	hospitalization time	train	Hospitalization		3	0	24.4723	10707.5	92.8152	228.689	27.1228	29.6688	46.9736	61.7363	164.123
	ibp diastolic	train	Vital Sign	mmhg	3	0.842347	0	343	63.6746	14.3611	48	54	62	72	81
	ibp mean	train	Vital Sign	mmhg	3	0.842566	0	335	87.2921	16.9214	67	75	86	98	109
	ibp systolic	train	Vital Sign	mmhg	3	0.842347	1	360	130.02	24.238	100	113	129	146	161
	inr in blood	train	Laboratory		3	0.355531	0.85	8.58	1.16377	0.337227	0.96	1	1.08	1.21	1.41
	metabolic equivalents	train	Scores and Scales		3	0.838773	1	11	5.43918	1.6858	3	4	5	6	7
	nibp diastolic	train	Vital Sign	mmhg	3	0.400044	12	239	71.787	13.9844	55	63	71	80	89
	nibp mean	train	Vital Sign	mmhg	3	0.427633	0	248	86.2022	14.4665	69	76	85.5	95	104
	nibp systolic	train	Vital Sign	mmhg	3	0.423473	18	269	125.478	20.8699	101	111	124	138	153
	o2 insufflation ventilation therapy time	train	Support Procedures		3	0.786293	0	200.724	1.13032	4.19554	0.0767335	0.241503	0.642905	1.33583	2.28712
	op n class	train	Scores and Scales		3	0.66046	0	5	4.238	1.26688	2	3	5	5	5
	pain nrs	train	Scores and Scales		3	0.145172	0	10	2.1758	2.4242	0	0	1	4	6
	pco2 in blood	train	Laboratory	mmhg	3	0.881104	12.3	93.1	41.3002	7.01353	33.3	37	40.8	45	50
	pcv ventilation therapy time	train	Support Procedures		3	0.516094	0	527.42	2.16312	5.33003	0.608056	0.977778	1.61222	2.56639	4.01917
	potassium in blood	train	Laboratory	mmol/l	3	0.564156	0.9	19.5	4.14554	0.667533	3.5	3.8	4.1	4.4	4.8
	potassium in blood	train	Laboratory	mmol/l	3	0.458927	1	13.5	4.08409	0.56054	3.4	3.8	4.1	4.4	4.7
	ppeak	train	Respiratory	mbar	3	0.844099	0	100	14.8723	10.0284	4	9	14	18	25
	preoxygination ventilation therapy time	train	Support Procedures		3	0.526823	0	20.8492	0.133969	0.189537	0.0455556	0.0691667	0.108056	0.165	0.233056
	psi	train	EEG Imaging		3	0.518072	0	5043	32.5079	34.5942	22	24	29	35	42
	puls	train	Vital Sign	1/min	3	0.267791	0	380	76.3877	16.3003	57	65	75	87	98
	rate norepinephrin	train	Inputs	mg/kg/h	3	0.525958	0	9.7	0.00410602	0.0595985		0	0.00240862	0.00420249
	rate propofol	train	Inputs	mg/kg/h	3	0.520701	0	874.598	5.32026	5.39772	1.99668	4.51876	5.99382	6.01254	7.02048
	rate remifentanil	train	Inputs	mg/kg/h	3	0.631763	0	54.2961	0.0141053	0.266778	0.00295785	0.00651966	0.0119995	0.0176632	0.01825
	recovery room time	train	Hospitalization		3	0.000218962	0.000277778	21057.5	1.78886	89.3735	0.0544179	0.192917	0.691102	1.45556	2.59794
	relaxometrie tof	train	EEG Imaging		3	0.687842	0	167	3.23972	8.14309	0	1	4	4	4
	respiratory rate	train	Vital Sign	1/min	3	0.5866	0	360	14.4004	4.8812	9	12	14	17	20
	respiratory rate meas	train	Respiratory	1/min	3	0.806656	0	360	9.09363	6.74525	0	5	10	13	16
	sef left	train	EEG Imaging		3	0.744578	0	1821	11.0805	11.2952	6.1	8.9	11	13.2	15.5
	sef right	train	EEG Imaging		3	0.74414	0	1715	11.0456	7.2322	6.1	8.9	11	13.1	15.5
	sodium in blood	train	Laboratory	mmol/l	3	0.881541	93	195	139.22	3.50647	135	138	139	141	143
	spo2	train	Vital Sign	%	3	0.0523319	0	100	96.334	3.28866	92	94	97	99	100
	supression ratio	train	EEG Imaging		3	0.803067	0	100	1.69484	6.83456	0	0	0	0	4
	surgery time	train	Hospitalization		3	0.000656886	0	305.422	1.66499	3.09052	0.3	0.551111	1.02194	1.86667	3.355
	thrombocytes in blood	train	Laboratory	/nl	3	0.334721	0	2773	269.79	135.867	130	191	251	324	427
	type analogo sedation	train	Anesthesia Procedures		3	0.00304507	0	1	0.0127677	0.112272	0	0	0	0	0
	type peridural anesthesia	train	Anesthesia Procedures		3	0.00243605	0	1	0.0326764	0.17779	0	0	0	0	0
	urea nitrogen in blood	train	Laboratory	mg/dl	3	0.587952	2	100	37.2296	19.4255	17	23	32	46	66
	volume water-full electrolyte solution	train	Inputs	ml	3	0.867309	1.889	1000	502.975	43.3352	500	500	500	500	500
	wbc in blood	train	Laboratory	/µl	3	0.334283	0	273840	9651	6257.29	4810	6400	8500	11570	15589

## Sheet: Table D
Table D: Aggregated features as multiple values per surgery are summarized with 10th, 50th, 90th percentiles denoted as p10, p50, and p90. The median absolute deviation is denoted as std and the sums of medications are denoted as sum. We report descriptive statistics for these aggregations across all surgeries and patients.
feature	set	tl	mean	std	min	max	10_perc	25_perc	50_perc	75_perc	90_perc
respiratory_rate_meas_p0.1	train	1	2.2606	4.65502	0	100	0	0	0	2	9.3
respiratory_rate_meas_p0.5	train	1	3.1062	5.2675	0	100	0	0	0	5.5	11
respiratory_rate_meas_p0.9	train	1	3.90464	6.2028	0	100	0	0	0	7.2	13
amount_fentanyl_p0.1	train	1	0.268285	4.71891	0.02	350	0.1	0.15	0.2	0.25	0.3
amount_fentanyl_p0.5	train	1	0.274508	4.71874	0.025	350	0.1	0.175	0.2	0.25	0.3
amount_fentanyl_p0.9	train	1	0.286564	4.7206	0.025	350	0.15	0.2	0.2	0.25	0.3
amount_fentanyl_sum	train	1	0.535667	14.1706	0.025	1050	0.15	0.2	0.2	0.3	0.55
volume_water-full_electrolyte_solution_p0.1	train	1	501.056	29.5093	5.967	1000	500	500	500	500	500
volume_water-full_electrolyte_solution_p0.5	train	1	501.171	29.2177	5.967	1000	500	500	500	500	500
volume_water-full_electrolyte_solution_p0.9	train	1	501.352	30.1558	5.967	1000	500	500	500	500	500
volume_water-full_electrolyte_solution_sum	train	1	648.154	796.379	9.722	49693.7	500	500	500	500	1000
age	train	1	53.4591	18.487	18	120	28	37	55	69	78
bmi	train	1	26.9319	7.38975	9.867	181.921	20.5151	22.7732	25.6612	29.4552	34.3679
body_weight	train	1	80.2736	21.4034	50	246	58	65	76.5	90	105
body_length	train	1	169.355	15.9284	50	272	158	164	170	178	184
number_of_previous_admissions	train	1	0.84191	2.04193	0	79	0	0	0	1	2
hospitalization_time	train	1	89.4355	227.715	24	10703.4	24.5122	26.9956	43.7044	57.2626	159.706
number_of_surgeries	train	1	0.137942	0.811967	0	32	0	0	0	0	0
number_of_previous_surgeries	train	1	0.491047	1.29771	0	34	0	0	0	1	1
op_n_class_p0.1	train	1	4.39241	1.12627	0	5	2.57	4	5	5	5
op_n_class_p0.5	train	1	4.4133	1.09575	0	5	3	4	5	5	5
op_n_class_p0.9	train	1	4.43112	1.08519	0	5	3	4	5	5	5
asa_status_p0.1	train	1	2.10648	0.707744	1	5	1	2	2	3	3
asa_status_p0.5	train	1	2.11012	0.709445	1	5	1	2	2	3	3
asa_status_p0.9	train	1	2.11391	0.713697	1	5	1	2	2	3	3
metabolic_equivalents_p0.1	train	1	5.43161	1.66538	1	11	3	4	5	6	7
metabolic_equivalents_p0.5	train	1	5.43464	1.66219	1	11	3	4	5	6	7
metabolic_equivalents_p0.9	train	1	5.43778	1.66048	1	11	3	4	5	6	7
history_of_infection_diagnosis	train	1	0.0749452	0.428104	0	11	0	0	0	0	0
history_of_dehydration	train	1	0.0438236	0.366299	0	11	0	0	0	0	0
history_of_peripheral_arterial_disease	train	1	0.0392872	0.328008	0	12	0	0	0	0	0
history_of_drug_related_disorder	train	1	0.00217406	0.0577361	0	4	0	0	0	0	0
history_of_copd	train	1	0.035076	0.253407	0	9	0	0	0	0	0
history_of_alcohol_related_disorders	train	1	0.01212	0.147531	0	6	0	0	0	0	0
history_of_obesity	train	1	0.119111	0.473544	0	12	0	0	0	0	0
history_of_liver_cirrhosis	train	1	0.00650507	0.113727	0	7	0	0	0	0	0
number_of_previous_diagnosis	train	1	2.81539	14.61	0	803	0	0	0	1	6
history_of_psychiatric_disorder	train	1	0.153297	0.576736	0	13	0	0	0	0	1
history_of_chronical_pain	train	1	0.0332101	0.308946	0	11	0	0	0	0	0
history_of_dissociative__disorder	train	1	0.000513558	0.0298315	0	4	0	0	0	0	0
history_of_nutritional_deficiency	train	1	0.00011983	0.0124119	0	2	0	0	0	0	0
history_of_respiratory_failure	train	1	0.0628424	0.415943	0	11	0	0	0	0	0
history_of_cognitive_impairment	train	1	0.00908998	0.129931	0	7	0	0	0	0	0
history_of_metabolic_acidosis	train	1	0.0193269	0.243768	0	11	0	0	0	0	0
history_of_nicotine_related_disorders	train	1	0.0169988	0.214118	0	8	0	0	0	0	0
history_of_carcinoma	train	1	0.138678	0.508686	0	11	0	0	0	0	0
history_of_hiv	train	1	0.00470761	0.0829262	0	5	0	0	0	0	0
history_of_peripheral_vascular_disease	train	1	0.00369762	0.123655	0	10	0	0	0	0	0
history_of_ards	train	1	0.00190016	0.0534345	0	3	0	0	0	0	0
history_of_diabetes_mellitus	train	1	0.167865	0.546242	0	10	0	0	0	0	1
history_of_sleep_apnea	train	1	0.0262599	0.239465	0	9	0	0	0	0	0
history_of_unspecific_delir	train	1	0.0324226	0.300719	0	12	0	0	0	0	0
history_of_hypertension	train	1	0.410641	0.785052	0	14	0	0	0	1	1
history_of_cerebral_infarction	train	1	0.00477609	0.0909937	0	6	0	0	0	0	0
history_of_parkinson_disease	train	1	0.00965489	0.118809	0	6	0	0	0	0	0
history_of_amputation	train	1	0.0097576	0.17419	0	10	0	0	0	0	0
history_of_depression	train	1	0.054711	0.356429	0	11	0	0	0	0	0
history_of_chronical_kidney_disease	train	1	0.116287	0.477286	0	11	0	0	0	0	0
history_of_hypercholesterolemia	train	1	0.0298035	0.252662	0	11	0	0	0	0	0
history_of_anxiety_disorder	train	1	0.00968913	0.137755	0	9	0	0	0	0	0
history_of_tia	train	1	0.00116406	0.0369886	0	3	0	0	0	0	0
history_of_coronary_heart_disease	train	1	0.0869967	0.405134	0	12	0	0	0	0	0
history_of_dementia	train	1	0.00859354	0.106108	0	5	0	0	0	0	0
history_of_heart_failure	train	1	0.0410675	0.287325	0	12	0	0	0	0	0
history_of_hyperlipidemia	train	1	0.0280745	0.224188	0	10	0	0	0	0	0
ppeak_p0.1	train	1	13.8499	12.4704	0	96.4	3	4.125	9.3	18	33
ppeak_p0.5	train	1	14.9886	12.4287	0	98	4	5	12	21	33
ppeak_p0.9	train	1	16.1059	12.8596	0	99.6	4	5	14	24	34
fio2_set_p0.1	train	1	94.6961	15.6806	0	100	73	100	100	100	100
fio2_set_p0.5	train	1	95.9755	13.1183	0	100	90	100	100	100	100
fio2_set_p0.9	train	1	98.3149	8.85892	0	100	100	100	100	100	100
fio2_meas_p0.1	train	1	68.394	29.6676	0	100	24	39.5	83	95	97
fio2_meas_p0.5	train	1	72.2964	28.0391	0	100	26	49	87	95.5	97.5
fio2_meas_p0.9	train	1	77.2872	26.9864	0	100	29	63	92	96	98
endotracheal_tube_access_time	train	1	4.25432	51.8535	0	1709.43	0.00166667	0.00611111	0.0194444	0.0569444	0.324361
preoxygination_ventilation_therapy_time	train	1	0.0451642	0.216111	0	20.7839	0.00277778	0.00722222	0.0197222	0.0511111	0.103889
inr_in_blood_p0.1	train	1	1.05393	0.166725	0.85	8.1	0.94	0.98	1.02	1.08	1.18
inr_in_blood_p0.5	train	1	1.0661	0.196016	0.85	8.1	0.94	0.98	1.02	1.09	1.2
inr_in_blood_p0.9	train	1	1.08338	0.256887	0.85	8.1	0.94	0.98	1.02	1.1	1.24
ast_in_blood_p0.1	train	1	28.8525	21.2281	6	453	16	20	24	31	43
ast_in_blood_p0.5	train	1	30.6627	25.306	6	453	17	20	25	32	46
ast_in_blood_p0.9	train	1	34.0789	36.5309	6	484.2	17	20	25	33	51
aptt_in_blood_p0.1	train	1	34.4063	5.40067	21.6	224.8	29.4	31.3	33.6	36.4	39.9
aptt_in_blood_p0.5	train	1	34.8742	6.03889	21.6	224.8	29.6	31.5	33.9	36.9	40.8
aptt_in_blood_p0.9	train	1	35.5711	8.41282	21.6	235	29.6	31.6	34	37.2	42
po2_in_blood_p0.1	train	1	41.0963	18.3977	9.1	100	22.3	27.5	35.9	50.475	69.6
po2_in_blood_p0.5	train	1	44.482	20.8077	9.1	100	22.8	28.5	38.1	56.8875	79.4
po2_in_blood_p0.9	train	1	47.2846	23.7081	9.1	100	22.9	28.8	39.4	61.9	88.804
pco2_in_blood_p0.1	train	1	40.521	7.21699	7.88	73.9	31.818	35.58	40	45.2	49.9
pco2_in_blood_p0.5	train	1	41.5405	6.80007	10.2	73.9	33.595	37.05	41.2	45.8	50.3
pco2_in_blood_p0.9	train	1	42.7017	6.99158	17.2	79.81	34.2	38.1	42.6	47.1	51.4
sodium_in_blood_p0.1	train	1	138.863	3.57945	78.4	173	134.8	137	139	141	143
sodium_in_blood_p0.5	train	1	139.292	3.25846	104	173	135	138	140	141	143
sodium_in_blood_p0.9	train	1	139.721	3.29788	116	212.5	136	138	140	142	143
crp_in_blood_p0.1	train	1	28.0212	53.7591	0.3	594.9	0.8	1.7	5.6	27.3	84
crp_in_blood_p0.5	train	1	33.4229	61.4424	0.3	594.9	0.8	1.8	6.2	35.425	105.85
crp_in_blood_p0.9	train	1	40.6379	74.5352	0.3	647.5	0.8	1.8	6.6	41.7925	135.7
calcium_in_blood_p0.1	train	1	2.30477	0.178024	1.19	4.08	2.0706	2.22	2.33	2.41	2.48
calcium_in_blood_p0.5	train	1	2.3154	0.168449	1.19	4.08	2.11	2.23	2.33	2.41	2.49
calcium_in_blood_p0.9	train	1	2.32786	0.166981	1.19	4.337	2.14	2.25	2.34	2.41	2.49
potassium_in_blood_p0.1	train	1	4.09891	0.498292	1.5	13.5	3.5	3.8	4.1	4.4	4.7
potassium_in_blood_p0.5	train	1	4.14851	0.474332	1.5	13.5	3.6	3.9	4.1	4.4	4.7
potassium_in_blood_p0.9	train	1	4.20522	0.488551	1.5	13.5	3.7	3.9	4.2	4.42	4.8
creatinine_in_blood_p0.1	train	1	93.1057	94.5306	15.028	1538.25	53.04	62.764	74.256	90.168	119.34
creatinine_in_blood_p0.5	train	1	96.0332	100.08	15.912	1668.11	54.808	63.648	75.14	91.936	123.76
creatinine_in_blood_p0.9	train	1	99.8858	108.489	15.912	1988.47	55.692	64.532	76.024	93.704	129.064
albumin_in_blood_p0.1	train	1	0.573846	0.128388	0.144447	0.865179	0.365632	0.498042	0.616911	0.666564	0.701172
albumin_in_blood_p0.5	train	1	0.579964	0.119531	0.144447	0.865179	0.391136	0.50707	0.616911	0.666564	0.701172
albumin_in_blood_p0.9	train	1	0.587726	0.110855	0.144447	0.865179	0.416791	0.526631	0.61992	0.666564	0.701172
thrombocytes_in_blood_p0.1	train	1	263.224	96.2259	0	2592.6	163	206	252	306	371
thrombocytes_in_blood_p0.5	train	1	269.861	98.538	2	2631	171	210.5	257	311	380.5
thrombocytes_in_blood_p0.9	train	1	278.486	108.069	3	2744.6	175	215	261	318.8	396.44
bilirubin_total_in_blood_p0.1	train	1	9.48622	12.1264	0	263.511	3.42	4.617	6.84	10.26	16.2929
bilirubin_total_in_blood_p0.5	train	1	10.4227	14.2548	0	304.38	3.591	4.959	7.011	10.944	17.613
bilirubin_total_in_blood_p0.9	train	1	11.8016	18.3174	0	352.26	3.762	5.13	7.695	11.97	19.836
ph_in_blood_p0.1	train	1	7.38184	0.0580054	6.6687	7.646	7.317	7.351	7.384	7.415	7.445
ph_in_blood_p0.5	train	1	7.39322	0.0513745	6.9355	7.646	7.333	7.363	7.393	7.4235	7.453
ph_in_blood_p0.9	train	1	7.40287	0.053862	7.008	7.646	7.341	7.37	7.401	7.435	7.47
wbc_in_blood_p0.1	train	1	8390.52	4236.33	0	234160	4932	6130	7670	9760	12620
wbc_in_blood_p0.5	train	1	8746.3	4370.81	0	234160	5150	6330	7930	10180	13200
wbc_in_blood_p0.9	train	1	9213.44	5007.85	0	234160	5270	6450	8140	10710	14300
hematocrit_concentration_in_blood_p0.1	train	1	0.374429	0.0645193	0.092	0.606	0.279	0.3394	0.386	0.419	0.447
hematocrit_concentration_in_blood_p0.5	train	1	0.378136	0.0599464	0.1255	0.606	0.291	0.344	0.387	0.42	0.448
hematocrit_concentration_in_blood_p0.9	train	1	0.382486	0.0559556	0.1315	0.606	0.304	0.349	0.3893	0.4215	0.449
alt_in_blood_p0.1	train	1	25.112	18.6593	5	198	11	14	20	29	44
alt_in_blood_p0.5	train	1	26.0731	19.7173	5	198	11	15	20	30	46.5
alt_in_blood_p0.9	train	1	27.5678	22.752	5	199	12	15	21	31	50
bicarbonat_in_blood_p0.1	train	1	24.1675	3.42947	2.42	48.6	19.8	22.2	24.4	26.4	28.2
bicarbonat_in_blood_p0.5	train	1	24.7234	3.09814	4.9	48.6	21.04	22.9	24.8	26.7	28.4
bicarbonat_in_blood_p0.9	train	1	25.2136	3.1364	9.3	48.6	21.5	23.46	25.3	27.1	28.8
haemoglobin_in_blood_p0.1	train	1	7.89022	1.45928	0.95728	12.524	5.704	7.068	8.122	8.928	9.548
haemoglobin_in_blood_p0.5	train	1	7.99938	1.36142	2.573	12.679	5.952	7.192	8.184	8.99	9.61
haemoglobin_in_blood_p0.9	train	1	8.11895	1.28749	2.697	15.8472	6.293	7.316	8.246	9.0148	9.672
hematocrit_from_blood_p0.1	train	1	37.8806	8.64261	0.86	82.3	25	31.7575	39.2	44.3	48.035
hematocrit_from_blood_p0.5	train	1	38.5772	7.96786	1.1	82.3	27.2	32.7	39.5	44.5	48.1
hematocrit_from_blood_p0.9	train	1	39.4172	7.45543	1.2	82.3	29.1	34.2	40.1	44.755	48.4
urea_nitrogen_in_blood_p0.1	train	1	32.7422	15.1394	4.4	100	17	23	30	39	51.24
urea_nitrogen_in_blood_p0.5	train	1	33.9671	15.6145	5	100	18	23.5	31	40	54
urea_nitrogen_in_blood_p0.9	train	1	35.4847	17.0439	5	100	19	24	31	42	59
heart_rate_p0.1	train	1	73.3514	14.5381	0	190	57	63	71.8	82	92.3
heart_rate_p0.5	train	1	75.988	14.4752	0	190	59	66	74	84.5	95
heart_rate_p0.9	train	1	79.1938	15.1589	0	190	61.6	68.6	77.5	88	99
heart_rate_std	train	1	1.96417	2.50807	0	71.5	0	0	1	3	5
spo2_p0.1	train	1	97.2153	2.77052	0	100	94	96	98	99.2	100
spo2_p0.5	train	1	97.9261	2.32858	0	100	95	97	98.5	100	100
spo2_p0.9	train	1	98.4734	2.0958	0	100	96	97.7	99	100	100
spo2_std	train	1	0.377431	0.655975	0	14	0	0	0	0.5	1
puls_p0.1	train	1	72.1694	14.8028	0	228	55.2	62	70.8	81	91.6
puls_p0.5	train	1	75.0725	14.6622	0	228	58	65	73	84	94
puls_p0.9	train	1	78.5256	15.6488	0	271	60.5	67.7	76.8	87.7	98.9
puls_std	train	1	2.09277	3.02402	0	101	0	0	1	3	5
bp_diastolic_p0.1	train	1	75.0354	13.2642	21.4	161	58.6	66.8	75	83.2	91.2
bp_diastolic_p0.5	train	1	77.6684	12.4857	23	183	62.5	69.5	77	85	93
bp_diastolic_p0.9	train	1	80.8645	13.0187	23	231.6	65.4	72.4	80	88.6	97
respiratory_rate_p0.1	train	1	13.909	4.11305	0	66	9.6	11.2	13.3	16	19
respiratory_rate_p0.5	train	1	15.9441	4.06336	0	66	11.5	13	15.5	18	21
respiratory_rate_p0.9	train	1	18.2525	4.7282	0	66	13	15	18	20.9	23.89
respiratory_rate_std	train	1	1.47249	1.48338	0	26	0	0	1	2	3
nibp_mean_p0.1	train	1	90.5768	14.1698	0	219	73.2	81.6	90.2	99.5	108
nibp_mean_p0.5	train	1	93.0854	13.3745	0	219	77	84	92.5	101	110
nibp_mean_p0.9	train	1	95.8548	13.7455	0	219	79.7	87	95	104	113
nibp_mean_std	train	1	1.84285	2.98114	0	64	0	0	1	2.5	5
nibp_systolic_p0.1	train	1	130.988	22.012	12	245	105	116	129	145	160
nibp_systolic_p0.5	train	1	134.746	21.0876	12	245	110	120	133	148	163
nibp_systolic_p0.9	train	1	138.429	21.4676	12	253.5	113	123	136	152	167
nibp_systolic_std	train	1	2.62733	4.05547	0	69	0	0	1	4	7
nibp_diastolic_p0.1	train	1	75.2937	12.9984	21.4	161	59.2	67	75	83.3	91.3
nibp_diastolic_p0.5	train	1	77.9018	12.3278	23	183	63	70	77	85.5	93
nibp_diastolic_p0.9	train	1	81.0008	13.0309	23	221.1	65.6	72.6	80	88.8	97
nibp_diastolic_std	train	1	2.02648	3.1197	0	57.5	0	0	1	3	5.5
bp_systolic_p0.1	train	1	130.79	22.1086	12	245	104.3	115.8	129	144.675	160
bp_systolic_p0.5	train	1	134.62	21.0829	12	247.5	110	119.5	132.5	148	163
bp_systolic_p0.9	train	1	138.464	21.4042	12	323.9	113	123.2	136.15	151.9	167
respiratory_rate_meas_p0.1	test	1	2.40034	5.32749	0	100	0	0	0	2.2	10
respiratory_rate_meas_p0.5	test	1	3.23744	5.86649	0	100	0	0	0	5.5	12
respiratory_rate_meas_p0.9	test	1	4.08172	6.79293	0	100	0	0	0	7.2	13
amount_fentanyl_p0.1	test	1	0.204081	0.0803118	0.0347	0.5	0.1	0.15	0.2	0.25	0.3
amount_fentanyl_p0.5	test	1	0.210788	0.074561	0.05	0.5	0.1	0.175	0.2	0.25	0.3
amount_fentanyl_p0.9	test	1	0.229656	0.340919	0.05	12.6	0.15	0.2	0.2	0.25	0.3
amount_fentanyl_sum	test	1	0.376967	1.49497	0.05	53.95	0.15	0.2	0.2	0.3	0.6
volume_water-full_electrolyte_solution_p0.1	test	1	501.103	28.6463	27.5	1000	500	500	500	500	500
volume_water-full_electrolyte_solution_p0.5	test	1	501.222	28.0773	27.5	1000	500	500	500	500	500
volume_water-full_electrolyte_solution_p0.9	test	1	501.455	29.5677	27.5	1000	500	500	500	500	500
volume_water-full_electrolyte_solution_sum	test	1	661.333	825.727	27.5	30000	500	500	500	500	1000
age	test	1	53.4414	18.3768	18	106	28	38	55	68	77
bmi	test	1	26.8923	6.67739	14.7684	168.707	20.3074	22.6474	25.7117	29.7609	34.6064
body_weight	test	1	80.2399	21.5617	50	208	58	65	77	90	105
body_length	test	1	169.265	16.093	50	210	158	163	170	178	184
number_of_previous_admissions	test	1	0.878098	2.05153	0	48	0	0	0	1	2
hospitalization_time	test	1	97.0736	238.614	24	9126.72	24.5149	27.0028	43.7278	60.5771	171.176
number_of_surgeries	test	1	0.186306	1.05219	0	23	0	0	0	0	0
number_of_previous_surgeries	test	1	0.546052	1.47828	0	23	0	0	0	1	2
op_n_class_p0.1	test	1	4.36989	1.13148	0	5	3	4	5	5	5
op_n_class_p0.5	test	1	4.39013	1.10227	0	5	3	4	5	5	5
op_n_class_p0.9	test	1	4.40864	1.09012	0	5	3	4	5	5	5
asa_status_p0.1	test	1	2.10406	0.712623	1	4	1	2	2	3	3
asa_status_p0.5	test	1	2.10832	0.714632	1	4	1	2	2	3	3
asa_status_p0.9	test	1	2.11316	0.719549	1	4	1	2	2	3	3
metabolic_equivalents_p0.1	test	1	5.44525	1.65736	1	11	3	4	5	6	7
metabolic_equivalents_p0.5	test	1	5.44695	1.65561	1	11	3	4	5	6	7
metabolic_equivalents_p0.9	test	1	5.44905	1.65377	1	11	3	4	5	6	7
history_of_infection_diagnosis	test	1	0.0829609	0.447545	0	9	0	0	0	0	0
history_of_dehydration	test	1	0.0373155	0.303991	0	7	0	0	0	0	0
history_of_peripheral_arterial_disease	test	1	0.0483543	0.395323	0	9	0	0	0	0	0
history_of_drug_related_disorder	test	1	0.00331843	0.0919508	0	6	0	0	0	0	0
history_of_copd	test	1	0.0571583	0.521385	0	15	0	0	0	0	0
history_of_alcohol_related_disorders	test	1	0.0128674	0.156916	0	6	0	0	0	0	0
history_of_obesity	test	1	0.14635	0.658619	0	15	0	0	0	0	0
history_of_liver_cirrhosis	test	1	0.0114452	0.200755	0	9	0	0	0	0	0
number_of_previous_diagnosis	test	1	2.98151	14.1476	0	590	0	0	0	1	6
history_of_psychiatric_disorder	test	1	0.155628	0.578563	0	12	0	0	0	0	1
history_of_chronical_pain	test	1	0.035961	0.311633	0	9	0	0	0	0	0
history_of_dissociative__disorder	test	1	0.000609508	0.027288	0	2	0	0	0	0	0
history_of_nutritional_deficiency	test	1	0	0	0	0	0	0	0	0	0
history_of_respiratory_failure	test	1	0.0887173	0.641798	0	17	0	0	0	0	0
history_of_cognitive_impairment	test	1	0.0127997	0.190634	0	9	0	0	0	0	0
history_of_metabolic_acidosis	test	1	0.0290532	0.362156	0	15	0	0	0	0	0
history_of_nicotine_related_disorders	test	1	0.0135446	0.163208	0	7	0	0	0	0	0
history_of_carcinoma	test	1	0.14933	0.670087	0	17	0	0	0	0	0
history_of_hiv	test	1	0.00453745	0.0766272	0	3	0	0	0	0	0
history_of_peripheral_vascular_disease	test	1	0.00372477	0.10305	0	5	0	0	0	0	0
history_of_ards	test	1	0.00203169	0.0506905	0	2	0	0	0	0	0
history_of_diabetes_mellitus	test	1	0.154409	0.531178	0	9	0	0	0	0	1
history_of_sleep_apnea	test	1	0.0299336	0.276494	0	9	0	0	0	0	0
history_of_unspecific_delir	test	1	0.0392794	0.341826	0	12	0	0	0	0	0
history_of_hypertension	test	1	0.436882	0.902068	0	15	0	0	0	1	1
history_of_cerebral_infarction	test	1	0.00392794	0.0725764	0	3	0	0	0	0	0
history_of_parkinson_disease	test	1	0.00927807	0.118613	0	4	0	0	0	0	0
history_of_amputation	test	1	0.0102262	0.17907	0	8	0	0	0	0	0
history_of_depression	test	1	0.0503183	0.3206	0	8	0	0	0	0	0
history_of_chronical_kidney_disease	test	1	0.122985	0.527642	0	9	0	0	0	0	0
history_of_hypercholesterolemia	test	1	0.0326426	0.246653	0	7	0	0	0	0	0
history_of_anxiety_disorder	test	1	0.017608	0.254379	0	12	0	0	0	0	0
history_of_tia	test	1	0.00196397	0.070287	0	5	0	0	0	0	0
history_of_coronary_heart_disease	test	1	0.0986049	0.516076	0	15	0	0	0	0	0
history_of_dementia	test	1	0.00988758	0.129223	0	6	0	0	0	0	0
history_of_heart_failure	test	1	0.0407016	0.309302	0	9	0	0	0	0	0
history_of_hyperlipidemia	test	1	0.0389408	0.317948	0	9	0	0	0	0	0
ppeak_p0.1	test	1	13.4002	11.7322	0	100	3.2	4.5	10	18	32
ppeak_p0.5	test	1	14.4846	11.7609	0	100	4	5	12	20	32
ppeak_p0.9	test	1	15.726	12.1912	0	100	4	5	14	23	32.54
fio2_set_p0.1	test	1	94.1001	16.7425	0	100	64	100	100	100	100
fio2_set_p0.5	test	1	95.5345	13.9816	0	100	80	100	100	100	100
fio2_set_p0.9	test	1	98.0575	9.68148	0	100	100	100	100	100	100
fio2_meas_p0.1	test	1	68.3965	29.8619	0	100	23.9	39	83	95	97
fio2_meas_p0.5	test	1	72.9699	27.8615	0	100	27.4	53	88	95.5	97.5
fio2_meas_p0.9	test	1	78.2169	26.4928	0	100	30	65.6	92	96	98
endotracheal_tube_access_time	test	1	17.7454	200.665	0.000277778	3183.49	0.00194444	0.00611111	0.0216667	0.0738889	1.71556
preoxygination_ventilation_therapy_time	test	1	0.0454467	0.081903	0	1.35833	0.00333333	0.00722222	0.02125	0.0517361	0.100694
inr_in_blood_p0.1	test	1	1.06226	0.221925	0.85	4.98	0.94	0.98	1.02	1.09	1.18
inr_in_blood_p0.5	test	1	1.07478	0.236121	0.85	4.98	0.94	0.98	1.03	1.1	1.22
inr_in_blood_p0.9	test	1	1.0985	0.326781	0.85	6.38	0.94	0.98	1.03	1.11	1.2516
ast_in_blood_p0.1	test	1	29.0386	26.8997	5	464	15.7	19	24	30.2	43
ast_in_blood_p0.5	test	1	30.6824	28.1997	5	464	16	20	24	32	47
ast_in_blood_p0.9	test	1	34.2622	35.9969	5	464	16.82	20	25	34	53.8
aptt_in_blood_p0.1	test	1	34.4644	5.90659	23.3	145.7	29.4	31.3	33.7	36.3	39.9
aptt_in_blood_p0.5	test	1	34.9952	6.40394	23.3	145.7	29.5	31.5	33.9	36.9	41.02
aptt_in_blood_p0.9	test	1	35.6755	7.85216	23.3	145.7	29.6	31.6	34	37.5	42.7
po2_in_blood_p0.1	test	1	42.8811	19.5626	11.4	96.9	21.92	27.715	37.25	56.55	74.535
po2_in_blood_p0.5	test	1	46.8058	21.7005	11.4	96.9	22.42	29.075	41.65	63.05	80.295
po2_in_blood_p0.9	test	1	50.5158	24.8725	11.4	98.2	22.42	29.7125	43.9	71.115	90.193
pco2_in_blood_p0.1	test	1	39.9283	7.56515	22.4	94.4	31.18	34.92	39.04	44.5	48.94
pco2_in_blood_p0.5	test	1	41.2248	7.06814	22.4	94.4	33.3	36.425	40.65	45.425	49.24
pco2_in_blood_p0.9	test	1	42.5974	7.40531	22.4	94.4	33.8	38.11	42.46	47.085	51.144
sodium_in_blood_p0.1	test	1	138.878	3.60304	114.6	152	134.2	137	139	141	143
sodium_in_blood_p0.5	test	1	139.358	3.34511	123	152	135.5	138	140	141	143
sodium_in_blood_p0.9	test	1	139.794	3.38892	123	155	136	138	140	142	143.7
crp_in_blood_p0.1	test	1	29.4244	54.3545	0.3	412.1	0.8	1.8	5.9	30.39	86.02
crp_in_blood_p0.5	test	1	34.9654	61.1326	0.3	412.1	0.84	1.9	6.5	40.65	113.46
crp_in_blood_p0.9	test	1	42.6587	74.5045	0.3	435.91	0.84	1.915	6.8	46	141.62
calcium_in_blood_p0.1	test	1	2.30307	0.165062	1.732	3.24	2.097	2.22	2.31	2.41	2.48
calcium_in_blood_p0.5	test	1	2.31518	0.156238	1.74	3.24	2.12	2.23875	2.3225	2.41	2.48
calcium_in_blood_p0.9	test	1	2.33057	0.167797	1.748	3.523	2.15	2.2495	2.333	2.42	2.49
potassium_in_blood_p0.1	test	1	4.08426	0.505184	2.56	7.1	3.5	3.8	4.1	4.35	4.7
potassium_in_blood_p0.5	test	1	4.13891	0.47116	2.6	7.1	3.6	3.85	4.1	4.4	4.7
potassium_in_blood_p0.9	test	1	4.19629	0.4778	2.6	7.1	3.7	3.9	4.15	4.4	4.8
creatinine_in_blood_p0.1	test	1	96.5987	112.239	26.52	1133.11	52.156	62.764	74.256	89.284	118.907
creatinine_in_blood_p0.5	test	1	99.1802	115.822	28.288	1174.84	53.924	63.648	75.14	90.168	122.876
creatinine_in_blood_p0.9	test	1	102.79	121.509	28.288	1210.2	55.692	64.532	76.024	91.936	129.329
albumin_in_blood_p0.1	test	1	0.560881	0.131379	0.223292	0.764367	0.344567	0.466332	0.610892	0.662427	0.693799
albumin_in_blood_p0.5	test	1	0.56792	0.123305	0.224194	0.764367	0.364052	0.478482	0.612397	0.662991	0.693799
albumin_in_blood_p0.9	test	1	0.577135	0.114893	0.240144	0.764367	0.396779	0.505867	0.617889	0.663931	0.693799
thrombocytes_in_blood_p0.1	test	1	266.312	96.0485	13.2	975	162.82	208	255	309	374.96
thrombocytes_in_blood_p0.5	test	1	273.076	98.3592	20	975	173	213	261	314	383
thrombocytes_in_blood_p0.9	test	1	282.523	106.312	27	1101.7	178	218.1	266	322	401.9
bilirubin_total_in_blood_p0.1	test	1	10.6876	20.1194	2.565	268.658	3.37725	4.275	6.156	9.94365	17.1
bilirubin_total_in_blood_p0.5	test	1	11.8773	23.4786	2.565	286.938	3.42	4.51013	6.88275	10.602	18.5706
bilirubin_total_in_blood_p0.9	test	1	13.4999	26.0733	2.565	303.645	3.42	4.617	7.2675	11.97	24.0323
ph_in_blood_p0.1	test	1	7.38319	0.059188	7.079	7.579	7.32611	7.358	7.38395	7.41852	7.4481
ph_in_blood_p0.5	test	1	7.39488	0.0552402	7.079	7.579	7.3399	7.366	7.393	7.423	7.4551
ph_in_blood_p0.9	test	1	7.40519	0.058281	7.079	7.579	7.34763	7.37003	7.40375	7.4385	7.46818
wbc_in_blood_p0.1	test	1	8374.73	3429.48	0	32240	5002	6237	7772	9750	12249.2
wbc_in_blood_p0.5	test	1	8720.77	3499.38	1300	32240	5282	6447.5	8060	10220	12860
wbc_in_blood_p0.9	test	1	9212.67	3998.92	1999	34805	5389.2	6570	8330	10673	14160
hematocrit_concentration_in_blood_p0.1	test	1	0.370264	0.0677325	0.1728	0.564	0.26476	0.33425	0.382	0.418	0.4478
hematocrit_concentration_in_blood_p0.5	test	1	0.374348	0.0627203	0.173	0.564	0.28	0.34	0.383	0.418	0.4478
hematocrit_concentration_in_blood_p0.9	test	1	0.37894	0.0584691	0.173	0.564	0.29124	0.3453	0.386	0.419	0.44864
alt_in_blood_p0.1	test	1	25.378	19.5576	5	192	11	15	20	29	45
alt_in_blood_p0.5	test	1	26.3824	20.7475	5	192	12	15	20	30	46
alt_in_blood_p0.9	test	1	28.1832	24.612	5	192	12	15	21	31	50.6
bicarbonat_in_blood_p0.1	test	1	23.8991	3.20434	8.22	31.2	19.9	22	24.1	26.1	27.8
bicarbonat_in_blood_p0.5	test	1	24.543	2.90613	8.7	31.9	20.9	22.8625	24.5	26.475	28
bicarbonat_in_blood_p0.9	test	1	25.1135	3.11204	8.94	36.8	21.25	23.37	25.1	26.96	28.9
haemoglobin_in_blood_p0.1	test	1	7.79287	1.52469	2.21464	11.532	5.4436	6.944	8.06	8.866	9.548
haemoglobin_in_blood_p0.5	test	1	7.91245	1.41268	3.224	12.431	5.7598	7.068	8.122	8.866	9.548
haemoglobin_in_blood_p0.9	test	1	8.03051	1.3371	3.224	14.6878	6.11072	7.254	8.1716	8.928	9.61
hematocrit_from_blood_p0.1	test	1	36.8156	8.94663	0.9	75	25.281	30.425	37.65	43.2	47.7
hematocrit_from_blood_p0.5	test	1	37.6957	8.08264	0.9	75	26.965	31.6	38	43.5	47.9
hematocrit_from_blood_p0.9	test	1	38.6408	7.64152	0.9	75	29	33.425	38.8	43.7	48
urea_nitrogen_in_blood_p0.1	test	1	32.4235	14.3343	6	100	17.21	23	29	39	51.18
urea_nitrogen_in_blood_p0.5	test	1	33.7288	14.9536	7	100	18	24	30.25	40	53
urea_nitrogen_in_blood_p0.9	test	1	35.2499	16.45	7	100	18.61	24	31	42	55
heart_rate_p0.1	test	1	73.5253	15.0684	0	146	56.88	63.2	71.6	82	94
heart_rate_p0.5	test	1	76.3071	14.9777	0	149	59.5	66	74	85	96.5
heart_rate_p0.9	test	1	79.5577	15.6273	0	156.3	61.8	68.55	77	88.95	100.54
heart_rate_std	test	1	2.05679	2.64787	0	45.5	0	0	1.5	3	5
spo2_p0.1	test	1	97.1005	2.75663	78	100	93.8	96	97.5	99.1	100
spo2_p0.5	test	1	97.8486	2.26115	79	100	95	97	98	100	100
spo2_p0.9	test	1	98.4383	1.97215	83	100	95.9	97.6	99	100	100
spo2_std	test	1	0.431282	0.763663	0	10.5	0	0	0	1	1
puls_p0.1	test	1	72.0224	14.9978	11	146	55	62	70.6	80.8	91.71
puls_p0.5	test	1	75.251	14.8992	39.5	149	58	65	73	84	95.5
puls_p0.9	test	1	78.7761	15.6656	41.4	151	60.43	67.5	76.9	87.9	99.47
puls_std	test	1	2.25815	2.99252	0	40	0	0	1.5	3	5.5
bp_diastolic_p0.1	test	1	75.2339	13.6444	32	139	58.4	67	74.6	83.4	91.9
bp_diastolic_p0.5	test	1	77.7881	12.8358	33	143	62.75	69.5	77	85	94
bp_diastolic_p0.9	test	1	81.0106	13.2151	33	173.4	66	72.575	80	88.3	97
respiratory_rate_p0.1	test	1	13.981	3.9229	1.6	29	9.6	11.3	13.6	16	19.16
respiratory_rate_p0.5	test	1	16.0711	3.69144	8	29.5	12	13.5	16	18	21
respiratory_rate_p0.9	test	1	18.5248	4.43893	8	42.4	13	15.45	18.6	21	24.2
respiratory_rate_std	test	1	1.58804	1.47227	0	13	0	0.5	1.5	2.25	3.5
nibp_mean_p0.1	test	1	90.7973	14.2112	35	189	73.6	82	90.2	99.4	109
nibp_mean_p0.5	test	1	93.4119	13.4338	35	189	77	85	93	101	111
nibp_mean_p0.9	test	1	96.2514	13.852	35	189	80	87	95.4	104	114
nibp_mean_std	test	1	1.97986	3.11636	0	31	0	0	1	3	5.5
nibp_systolic_p0.1	test	1	131.452	22.2097	51	223	105.3	116.35	129.2	145	160
nibp_systolic_p0.5	test	1	135.355	21.1484	51	223	111	120	133	148.5	163
nibp_systolic_p0.9	test	1	139.238	21.4787	51	225.8	113.7	124.25	137.4	152.45	167
nibp_systolic_std	test	1	2.814	4.38491	0	46	0	0	1	4	7
nibp_diastolic_p0.1	test	1	75.5068	13.381	30.3	139	59.43	67.3	75	83.5	92
nibp_diastolic_p0.5	test	1	77.9914	12.7349	33	143	63	70	77	85	94
nibp_diastolic_p0.9	test	1	81.1356	13.2917	33	173.4	66	72.625	80	88.6	97
nibp_diastolic_std	test	1	1.94383	3.05326	0	38	0	0	1	3	5
bp_systolic_p0.1	test	1	131.094	22.4442	51	223	104.63	116	129	145	160
bp_systolic_p0.5	test	1	135.164	21.1417	51	223	110.65	120	132.5	148	163
bp_systolic_p0.9	test	1	139.233	21.4416	51	225.8	113.8	124	137.4	152.6	167
respiratory_rate_meas_p0.1	train	2	8.82507	3.38631	0	227	4.2	7	9.8	11	12
respiratory_rate_meas_p0.5	train	2	11.9066	2.94384	0	330	10	11	12	13	14
respiratory_rate_meas_p0.9	train	2	13.3912	4.40622	0	373	11	12	13	14.1	16
amount_propofol_p0.1	train	2	102.103	80.0855	0	1500	26	44	70	150	200
amount_propofol_p0.5	train	2	143.815	105.908	0	1500	50	80	125	200	214.5
amount_propofol_p0.9	train	2	227.04	181.23	0	1700	95	137.2	180	219.7	453.8
amount_propofol_sum	train	2	445.065	525.952	0	19752.5	130	180	250	500	1021
amount_ephedrin_p0.1	train	2	6.44949	2.36638	1.5	90	3.6	6	6	6.3	9
amount_ephedrin_p0.5	train	2	6.87176	2.47916	1.5	90	6	6	6	7.5	9
amount_ephedrin_p0.9	train	2	7.43057	2.84054	2.01	90	6	6	6	9	9
amount_ephedrin_sum	train	2	16.429	12.8382	3	219	6	6	12	21	30
amount_mivacurium_p0.1	train	2	14.2651	4.23176	0.46	110	10	12	14	16	20
amount_mivacurium_p0.5	train	2	14.4482	4.05216	1.7	110	10	12	14	16	20
amount_mivacurium_p0.9	train	2	14.6888	4.03551	2	110	10	12	15	17	20
amount_mivacurium_sum	train	2	16.4572	8.69098	2	289.8	10	12	15	20	20
amount_cafedrin_and_theodrenalin_p0.1	train	2	3.38662	2.49734	0.1	116	1.3	2	2	5.8	5.8
amount_cafedrin_and_theodrenalin_p0.5	train	2	20.3523	7.51777	2	420	11	21	21	21	22
amount_cafedrin_and_theodrenalin_p0.9	train	2	42.3526	15.7625	3.62	800	34	36.2	40	40	60
amount_cafedrin_and_theodrenalin_sum	train	2	115.814	111.774	4.2	7560	42	42	84	147	210
amount_clonidin_p0.1	train	2	0.0532597	0.0261252	0	0.3	0.03	0.03	0.045	0.075	0.075
amount_clonidin_p0.5	train	2	0.0551133	0.0254946	0	0.413025	0.03	0.0375	0.045	0.075	0.075
amount_clonidin_p0.9	train	2	0.0572408	0.0260844	0	0.75105	0.03	0.0435	0.057	0.075	0.075
amount_clonidin_sum	train	2	0.0927591	0.0654217	0	2.1	0.03	0.06	0.075	0.12	0.15
rate_norepinephrin_p0.1	train	2	0.00136363	0.0017008	0	0.0599893	0	0	0.000719957	0.00240098	0.00317591
rate_norepinephrin_p0.5	train	2	0.00230526	0.00345805	0	0.299947	0	0.000886776	0.00181722	0.00300643	0.00478011
rate_norepinephrin_p0.9	train	2	0.0042607	0.0469745	0	4.8536	0	0.00176327	0.00292165	0.00422032	0.00600363
amount_fentanyl_p0.1	train	2	0.128295	0.854153	0.007	150	0.055	0.08	0.1	0.15	0.2
amount_fentanyl_p0.5	train	2	0.157301	0.897656	0.01	150	0.1	0.1	0.15	0.2	0.25
amount_fentanyl_p0.9	train	2	0.207869	0.993549	0.01	150	0.1	0.17	0.195	0.235	0.29
amount_fentanyl_sum	train	2	0.452224	2.62504	0.01	450	0.2	0.3	0.4	0.5	0.7
rate_propofol_p0.1	train	2	4.62849	2.17551	0	55.0189	0.671922	3.99691	5.12746	6.00041	6.20318
rate_propofol_p0.5	train	2	5.35082	2.41544	0	226.401	3.0011	4.96781	5.98738	6.00722	6.99613
rate_propofol_p0.9	train	2	5.90113	5.15414	0	527.971	4.03628	5.40023	5.99817	6.49773	7.6105
amount_parecoxib_p0.1	train	2	38.8663	6.21221	8	400	40	40	40	40	40
amount_parecoxib_p0.5	train	2	38.8821	6.23785	8	400	40	40	40	40	40
amount_parecoxib_p0.9	train	2	38.9026	6.35094	8	400	40	40	40	40	40
amount_parecoxib_sum	train	2	43.5649	14.907	10	400	40	40	40	40	40
amount_dexamethason_p0.1	train	2	4.37578	2.19427	1	100	4	4	4	4	4
amount_dexamethason_p0.5	train	2	4.41309	3.67211	1	446	4	4	4	4	4
amount_dexamethason_p0.9	train	2	4.45041	6.269	1	888	4	4	4	4	4
amount_dexamethason_sum	train	2	4.97118	17.7536	1	2676	4	4	4	4	8
rate_remifentanil_p0.1	train	2	0.0101522	0.0200838	0	2.4	0.00120301	0.00599928	0.0102094	0.012353	0.0179982
rate_remifentanil_p0.5	train	2	0.0123967	0.0220044	0	2.4	0.00597215	0.00898357	0.0119976	0.015	0.0180238
rate_remifentanil_p0.9	train	2	0.0172823	0.335853	0	43.4381	0.00599773	0.011107	0.0120077	0.0174386	0.0225275
amount_norepinephrin_p0.1	train	2	0.0431716	0.0872361	0	3	0.005	0.0076	0.0156	0.0402	0.1
amount_norepinephrin_p0.5	train	2	0.0672633	0.0994274	0	3	0.009	0.015	0.034	0.076	0.164
amount_norepinephrin_p0.9	train	2	0.125512	0.147686	0	3	0.013	0.032	0.0754	0.161	0.29816
amount_norepinephrin_sum	train	2	0.29123	0.435495	0	10.22	0.02	0.056	0.149	0.35	0.7086
amount_metamizol_p0.1	train	2	1438.23	3896.62	70.5	750000	1000.5	1000.5	1500	1999.5	1999.5
amount_metamizol_p0.5	train	2	1438.8	3896.59	70.5	750000	1000.5	1000.5	1500	1999.5	1999.5
amount_metamizol_p0.9	train	2	1439.36	3896.61	70.5	750000	1000.5	1000.5	1500	1999.5	1999.5
amount_metamizol_sum	train	2	1567.72	3932.72	70.5	750000	1000.5	1000.5	1500	1999.5	1999.5
amount_ampicillin_sulbactam_p0.1	train	2	1085.61	46.2082	550	2200	1000	1100	1100	1100	1100
amount_ampicillin_sulbactam_p0.5	train	2	1500.51	40.1316	750	3000	1500	1500	1500	1500	1500
amount_ampicillin_sulbactam_p0.9	train	2	1915.46	62.2522	950	3800	1900	1900	1900	1900	2000
amount_ampicillin_sulbactam_sum	train	2	3517.54	1383.26	1500	24000	3000	3000	3000	3000	6000
amount_ondansetron_p0.1	train	2	4.15147	0.832749	1	16	4	4	4	4	4
amount_ondansetron_p0.5	train	2	4.15197	0.833737	1	16	4	4	4	4	4
amount_ondansetron_p0.9	train	2	4.15248	0.836362	1	16	4	4	4	4	4
amount_ondansetron_sum	train	2	4.63028	1.89919	1	32	4	4	4	4	8
amount_piritramid_p0.1	train	2	4.92288	1.87931	1.005	15	3	3.3	4.8	6	7.5
amount_piritramid_p0.5	train	2	5.01743	1.84343	1.005	15	3	4.005	4.995	6	7.5
amount_piritramid_p0.9	train	2	5.12008	1.88978	1.005	35.004	3	4.005	4.995	6	7.5
amount_piritramid_sum	train	2	6.38811	3.84685	1.005	60	3	4.5	4.995	7.5	10.005
amount_cefuroxim_p0.1	train	2	1500.15	30.7054	500	3000	1500	1500	1500	1500	1500
amount_cefuroxim_p0.5	train	2	1500.16	30.7629	500	3000	1500	1500	1500	1500	1500
amount_cefuroxim_p0.9	train	2	1500.17	30.8966	500	3000	1500	1500	1500	1500	1500
amount_cefuroxim_sum	train	2	1759.03	749.27	500	30000	1500	1500	1500	1500	3000
volume_water-full_electrolyte_solution_p0.1	train	2	500.271	27.8386	17.361	1000	500	500	500	500	500
volume_water-full_electrolyte_solution_p0.5	train	2	500.98	27.3515	50	1000	500	500	500	500	500
volume_water-full_electrolyte_solution_p0.9	train	2	501.709	31.8069	50	1300	500	500	500	500	500
volume_water-full_electrolyte_solution_sum	train	2	1039.85	844.533	50	21000	500	500	1000	1000	2000
amount_cefazolin_p0.1	train	2	2004.23	170.706	500	6000	2000	2000	2000	2000	2000
amount_cefazolin_p0.5	train	2	2008.18	161.939	500	6000	2000	2000	2000	2000	2000
amount_cefazolin_p0.9	train	2	2012.62	169.267	500	6000	2000	2000	2000	2000	2000
amount_cefazolin_sum	train	2	2383.14	1022.13	500	16000	2000	2000	2000	2000	4000
amount_rocuronium_p0.1	train	2	30.4469	19.8578	3.75	150	10	13	30	40	50
amount_rocuronium_p0.5	train	2	34.0227	17.8046	5	150	12.5	20	30	40	50
amount_rocuronium_p0.9	train	2	40.7525	15.2747	5	207	27	30	40	50	50
amount_rocuronium_sum	train	2	61.308	38.1769	5	860	30	40	50	70	100
amount_cisatracurium_p0.1	train	2	6.32131	2.91902	0.65	20	2.4	4	6	8	10
amount_cisatracurium_p0.5	train	2	6.84388	2.53976	1	20	3.5	5	7	9	10
amount_cisatracurium_p0.9	train	2	7.81335	2.16555	1	20	5	6	8	10	10
amount_cisatracurium_sum	train	2	10.8858	6.12153	1	104	5	7	10	13	18
amount_remifentanil_p0.1	train	2	0.331321	0.553673	0	5	0.0246	0.04	0.1262	0.382	0.89155
amount_remifentanil_p0.5	train	2	0.454282	0.596997	0	5	0.04	0.09	0.26	0.576	1
amount_remifentanil_p0.9	train	2	0.696256	0.744934	0	5	0.06	0.204525	0.49	0.928	1.5225
amount_remifentanil__sum	train	2	1.17846	1.44447	0	21.55	0.089	0.29	0.75	1.49	2.734
age	train	2	53.4591	18.487	18	120	28	37	55	69	78
bmi	train	2	26.9319	7.38975	9.867	181.921	20.5151	22.7732	25.6612	29.4552	34.3679
body_weight	train	2	80.2736	21.4034	50	246	58	65	76.5	90	105
body_length	train	2	169.355	15.9284	50	272	158	164	170	178	184
number_of_previous_admissions	train	2	0.84191	2.04193	0	79	0	0	0	1	2
hospitalization_time	train	2	91.7555	227.803	9.21556	10706.9	26.3972	28.8176	46.1722	60.339	163.276
number_of_surgeries	train	2	0.137942	0.811967	0	32	0	0	0	0	0
aneasthesia_time	train	2	3.56794	53.3429	0.0147222	8787.02	0.8975	1.28444	2.02278	3.26083	5.47989
number_of_previous_surgeries	train	2	0.491047	1.29771	0	34	0	0	0	1	1
surgery_time	train	2	1.66512	3.09137	0	305.422	0.3	0.550833	1.02222	1.86667	3.35611
op_n_class_p0.1	train	2	4.03803	1.42999	0	5	2	3	5	5	5
op_n_class_p0.5	train	2	4.0382	1.42959	0	5	2	3	5	5	5
op_n_class_p0.9	train	2	4.03837	1.42929	0	5	2	3	5	5	5
history_of_infection_diagnosis	train	2	0.0749452	0.428104	0	11	0	0	0	0	0
history_of_dehydration	train	2	0.0438236	0.366299	0	11	0	0	0	0	0
history_of_peripheral_arterial_disease	train	2	0.0392872	0.328008	0	12	0	0	0	0	0
history_of_drug_related_disorder	train	2	0.00217406	0.0577361	0	4	0	0	0	0	0
history_of_copd	train	2	0.035076	0.253407	0	9	0	0	0	0	0
history_of_alcohol_related_disorders	train	2	0.01212	0.147531	0	6	0	0	0	0	0
history_of_obesity	train	2	0.119111	0.473544	0	12	0	0	0	0	0
history_of_liver_cirrhosis	train	2	0.00650507	0.113727	0	7	0	0	0	0	0
number_of_previous_diagnosis	train	2	2.81539	14.61	0	803	0	0	0	1	6
history_of_psychiatric_disorder	train	2	0.153297	0.576736	0	13	0	0	0	0	1
history_of_chronical_pain	train	2	0.0332101	0.308946	0	11	0	0	0	0	0
history_of_dissociative__disorder	train	2	0.000513558	0.0298315	0	4	0	0	0	0	0
history_of_nutritional_deficiency	train	2	0.00011983	0.0124119	0	2	0	0	0	0	0
history_of_respiratory_failure	train	2	0.0628424	0.415943	0	11	0	0	0	0	0
history_of_cognitive_impairment	train	2	0.00908998	0.129931	0	7	0	0	0	0	0
history_of_metabolic_acidosis	train	2	0.0193269	0.243768	0	11	0	0	0	0	0
history_of_nicotine_related_disorders	train	2	0.0169988	0.214118	0	8	0	0	0	0	0
history_of_carcinoma	train	2	0.138678	0.508686	0	11	0	0	0	0	0
history_of_hiv	train	2	0.00470761	0.0829262	0	5	0	0	0	0	0
history_of_peripheral_vascular_disease	train	2	0.00369762	0.123655	0	10	0	0	0	0	0
history_of_ards	train	2	0.00190016	0.0534345	0	3	0	0	0	0	0
history_of_diabetes_mellitus	train	2	0.167865	0.546242	0	10	0	0	0	0	1
history_of_sleep_apnea	train	2	0.0262599	0.239465	0	9	0	0	0	0	0
history_of_unspecific_delir	train	2	0.0324226	0.300719	0	12	0	0	0	0	0
history_of_hypertension	train	2	0.410641	0.785052	0	14	0	0	0	1	1
history_of_cerebral_infarction	train	2	0.00477609	0.0909937	0	6	0	0	0	0	0
history_of_parkinson_disease	train	2	0.00965489	0.118809	0	6	0	0	0	0	0
history_of_amputation	train	2	0.0097576	0.17419	0	10	0	0	0	0	0
history_of_depression	train	2	0.054711	0.356429	0	11	0	0	0	0	0
history_of_chronical_kidney_disease	train	2	0.116287	0.477286	0	11	0	0	0	0	0
history_of_hypercholesterolemia	train	2	0.0298035	0.252662	0	11	0	0	0	0	0
history_of_anxiety_disorder	train	2	0.00968913	0.137755	0	9	0	0	0	0	0
history_of_tia	train	2	0.00116406	0.0369886	0	3	0	0	0	0	0
history_of_coronary_heart_disease	train	2	0.0869967	0.405134	0	12	0	0	0	0	0
history_of_dementia	train	2	0.00859354	0.106108	0	5	0	0	0	0	0
history_of_heart_failure	train	2	0.0410675	0.287325	0	12	0	0	0	0	0
history_of_hyperlipidemia	train	2	0.0280745	0.224188	0	10	0	0	0	0	0
ppeak_p0.1	train	2	13.2795	3.50717	0	85.2	9.2	11.1	13	15	17.6
ppeak_p0.5	train	2	16.0343	4.0548	0	94	12	13	15	18	21
ppeak_p0.9	train	2	18.3087	4.84439	0	100	13	15	17.4	20.8	24.8
pinsp_p0.1	train	2	13.9714	3.04195	0	65	10.6	12	13.8	15.4	18
pinsp_p0.5	train	2	15.7362	3.80785	0.899	103	12	13	15	18	21
pinsp_p0.9	train	2	17.4085	4.37798	6.8	103	13	14.4	16.5	20	23.2
peep_meas_p0.1	train	2	3.90166	1.80577	0	18.5	1.5	3	4	5	6
peep_meas_p0.5	train	2	5.06755	1.89528	0	22	3	4	5	6	8
peep_meas_p0.9	train	2	5.64363	2.17301	0	94	3	5	5	7	8
peep_set_p0.1	train	2	4.52676	1.82496	0	68	2	3	5	5.01	6.6
peep_set_p0.5	train	2	5.16763	1.96137	0	85.5	3	5	5	6	8
peep_set_p0.9	train	2	5.51899	2.26448	0	100	3	5	5	7	8
tidal_volume_p0.1	train	2	245.378	172.428	0	2455	0.355	63.3	284	382.1	447.8
tidal_volume_p0.5	train	2	378.007	203.889	0	2455	0.49	350	439	509	571.5
tidal_volume_p0.9	train	2	465.597	240.464	0	2455	0.612	422.5	520.5	608.1	694.4
tidal_volume_sum	train	2	10633.3	10786	0	165280	13.61	3536	8211	14515	23295
compliance_p0.1	train	2	37.4674	14.3839	0	270	19.6	27.6	37.06	46.81	55.8
compliance_p0.5	train	2	47.0562	14.0935	0	465	30.4	37.6	46.3	55.6	64.5
compliance_p0.9	train	2	54.9351	16.3308	0	731	37.15	44.48	53.76	63.75	73.66
fio2_set_p0.1	train	2	55.4184	12.7073	0	100	44.5	50	50	60	70
fio2_set_p0.5	train	2	65.4338	17.8575	0	100	50	50	60	75	100
fio2_set_p0.9	train	2	96.8335	9.76534	0	100	89.61	100	100	100	100
fio2_meas_p0.1	train	2	46.247	12.748	0	100	33	38	44	52	60.5
fio2_meas_p0.5	train	2	57.8215	17.105	0	100	40	45	54	67	87
fio2_meas_p0.9	train	2	90.2384	11.6668	0	100	74.8	89.6	95	96.8	98
pcv_ventilation_therapy_time	train	2	2.15464	5.75005	0	527.42	0.601111	0.967778	1.59861	2.55389	3.97722
endotracheal_tube_access_time	train	2	3.24456	24.9752	0	1715.34	0.764778	1.16917	1.87806	2.94278	4.54789
preoxygination_ventilation_therapy_time	train	2	0.132921	0.194201	0	20.8492	0.0455556	0.0691667	0.108056	0.163889	0.231667
sef_right_p0.1	train	2	9.2871	3.90657	0	176	5	7.5	9.5	11.2	13
sef_right_p0.5	train	2	10.9653	3.70077	0	176	7.5	9	11	12.6	14
sef_right_p0.9	train	2	12.8543	6.74158	0	529.9	9	10.8	12.69	14.62	16.5
psi_p0.1	train	2	26.7596	7.0712	0	100	20.9	23	25.2	29.6	34.3
psi_p0.5	train	2	29.9635	8.09164	0	149	23	25	28.5	33	38
psi_p0.9	train	2	37.535	41.0867	0	3034.2	24.8	28	33.6	40	52.66
sef_left_p0.1	train	2	9.33903	4.62281	0	185	5	7.6	9.5	11.2	13
sef_left_p0.5	train	2	11.1089	10.7936	0	815.5	7.5	9	11	12.6	14
sef_left_p0.9	train	2	13.0802	19.3654	0	1455.9	9	10.8	12.66	14.6	16.5
artifact_level_p0.1	train	2	0.311319	3.20431	0	100	0	0	0	0	0
artifact_level_p0.5	train	2	0.743711	4.81918	0	100	0	0	0	0	0.5
artifact_level_p0.9	train	2	3.59267	10.3924	0	100	0	0	0	1	10
relaxometrie_tof_p0.1	train	2	2.47756	5.61877	0	147	0	0.4	2	4	4
relaxometrie_tof_p0.5	train	2	3.53247	6.59761	0	147	1	2	4	4	4
relaxometrie_tof_p0.9	train	2	5.13094	10.7986	0	147	2.8	3.7	4	4	4
emg_p0.1	train	2	0.366674	3.12608	0	100	0	0	0	0	0
emg_p0.5	train	2	0.699858	4.20164	0	100	0	0	0	0	0
emg_p0.9	train	2	2.69637	8.74983	0	100	0	0	0	0	8.6
supression_ratio_p0.1	train	2	0.581449	3.74253	0	100	0	0	0	0	0
supression_ratio_p0.5	train	2	0.964436	4.71947	0	100	0	0	0	0	0
supression_ratio_p0.9	train	2	2.45628	7.64431	0	100	0	0	0	0	7.6
pco2_in_blood_p0.1	train	2	40.2758	5.8725	14.4	87.6	33.6	36.545	39.8	43.8	47.7
pco2_in_blood_p0.5	train	2	41.0591	5.78522	17.9	87.6	34.6	37.4	40.6	44.4	48.3
pco2_in_blood_p0.9	train	2	41.8132	6.08673	17.9	88.87	34.96	38	41.34	45.26	49.3
sodium_in_blood_p0.1	train	2	138.954	3.37773	103.4	200	135	137	139	141	142.1
sodium_in_blood_p0.5	train	2	139.188	3.34531	117	200	135	138	139.5	141	143
sodium_in_blood_p0.9	train	2	139.414	3.41135	118	200	135	138	140	141	143
bicarbonat_in_blood_p0.1	train	2	23.4933	2.8761	1.1	42.5	20.4	22	23.6	25.1	26.7
bicarbonat_in_blood_p0.5	train	2	23.7364	2.68852	1.1	42.5	20.7	22.3	23.8	25.2	26.8
bicarbonat_in_blood_p0.9	train	2	23.9619	2.6508	1.1	42.5	21	22.5	24	25.415	26.916
haemoglobin_in_blood_p0.1	train	2	7.19442	1.38917	0	16.802	5.332	6.2868	7.2912	8.1592	8.866
haemoglobin_in_blood_p0.5	train	2	7.28954	1.34235	0.0124	16.802	5.518	6.386	7.378	8.19175	8.928
haemoglobin_in_blood_p0.9	train	2	7.37958	1.33146	0.0124	16.802	5.611	6.51	7.4555	8.308	9.052
hematocrit_from_blood_p0.1	train	2	35.6321	6.75625	0.8	82.3	26.48	31.3	36.08	40.2975	43.9
hematocrit_from_blood_p0.5	train	2	36.0943	6.52144	0.9	82.3	27.3	31.8	36.5	40.6	44.2
hematocrit_from_blood_p0.9	train	2	36.5343	6.46116	0.9	82.3	27.9	32.3	36.9	41	44.6
urine_p0.1	train	2	304.011	249.231	0	2500	70.55	125	245	400	550
urine_p0.5	train	2	350.403	281.434	0	3000	100	160	300	482.5	650
urine_p0.9	train	2	401.594	332.461	0	3730	100	196	332.5	500	770.9
urine_sum	train	2	719.145	1100.26	0	28750	110.5	220	450	800	1469
urine_invasive_p0.1	train	2	302.347	244.797	0	2000	70.55	124	243	400	550
urine_invasive_p0.5	train	2	348.854	277.879	0	3000	100	160	300	480	635
urine_invasive_p0.9	train	2	400.153	329.849	0	3730	100	195.75	331	500	770
urine_invasive_sum	train	2	718.347	1101.91	0	28750	110	220	450	800	1460
heart_rate_p0.1	train	2	57.9574	11.6218	0	149.1	45	49.9	56	64	73.2
heart_rate_p0.5	train	2	64.9502	13.0202	0	157	51	56	63	72	82
heart_rate_p0.9	train	2	76.2576	15.3255	35	257.8	59	65.3	74	85	96.6
heart_rate_std	train	2	4.2723	2.71684	0	45	2	2.5	4	5.5	8
ibp_systolic_p0.1	train	2	99.884	12.447	6	188.4	86	92	98.8	106.2	115
ibp_systolic_p0.5	train	2	116.248	14.2357	10	212	101	107	115	124	134
ibp_systolic_p0.9	train	2	137.495	19.5783	14	306	115.7	124	135	148.5	162
ibp_systolic_std	train	2	9.70499	5.12641	0	54	4.5	6	9	12	16
ibp_mean_p0.1	train	2	69.8395	8.08992	3.1	125.6	61	64.6	69	74.3	79.9
ibp_mean_p0.5	train	2	80.748	9.11187	7.5	133	70.5	75	80	86	92
ibp_mean_p0.9	train	2	95.5423	13.164	11.9	302	80.9	86.8	94	102.5	111.61
ibp_mean_std	train	2	6.54522	3.37291	0	40	3	4	6	8	11
spo2_p0.1	train	2	98.0527	2.1859	0	100	95.4	97	98.4	100	100
spo2_p0.5	train	2	99.0861	1.37689	0	100	97	98.5	100	100	100
spo2_p0.9	train	2	99.7243	0.869894	0	100	99	100	100	100	100
spo2_std	train	2	0.327324	0.538017	0	11	0	0	0	1	1
puls_p0.1	train	2	57.2512	11.44	0.36	140	44.6	49.1	55.6	63.1	72.5
puls_p0.5	train	2	64.3617	12.8399	30	144	50	55	62	71.5	81.5
puls_p0.9	train	2	75.4536	15.337	36	257.7	58	64.5	73.1	84.4	96
puls_std	train	2	4.21606	2.82307	0	39	1.5	2	3.5	5.5	8
bp_diastolic_p0.1	train	2	56.1758	8.96935	14	156	45.7	50.1	55.4	61.2	67.6
bp_diastolic_p0.5	train	2	65.0207	9.84175	18	156	53	58	64	71	78
bp_diastolic_p0.9	train	2	77.4833	12.0304	30	223	63	69.2	76.8	84.9	92.7
respiratory_rate_p0.1	train	2	11.6363	2.7905	0	37	9	10	11.3	12.2	14.4
respiratory_rate_p0.5	train	2	13.3879	2.85268	0	37	10.5	12	13	14.5	17
respiratory_rate_p0.9	train	2	16.6055	4.00119	0	73	12	14	16	18.7	21.4
respiratory_rate_std	train	2	1.11229	1.24586	0	25	0	0	1	2	2.5
nibp_mean_p0.1	train	2	68.5771	10.1057	0	170	57.3	62	67.3	74	81.2
nibp_mean_p0.5	train	2	78.2046	10.8938	33	182	65.5	70.5	77	84.5	92.5
nibp_mean_p0.9	train	2	91.3567	13.2627	43.4	233.2	75.1	82	90.5	99.5	108.2
nibp_mean_std	train	2	5.85983	3.50745	0	49	2	3.5	5	7.5	10
body_temperature_p0.1	train	2	35.8622	1.15738	17.86	39.29	35.2	35.6	36	36.3	36.7
body_temperature_p0.5	train	2	36.2164	0.714445	20.3	39.5	35.6	35.9	36.2	36.6	36.9
body_temperature_p0.9	train	2	36.4723	0.709137	20.35	43.03	35.8	36.1	36.5	36.87	37.2
nibp_systolic_p0.1	train	2	96.824	14.7127	36.2	250	81.4	87.5	94.6	103.6	114.8
nibp_systolic_p0.5	train	2	111.147	16.2461	58.5	254.5	93.5	100	108.5	120	132
nibp_systolic_p0.9	train	2	130.051	20.5905	63	259	106	115.1	127.5	142	157.8
nibp_systolic_std	train	2	8.59818	5.61756	0	70	3	5	7	11	16
nibp_diastolic_p0.1	train	2	56.8151	9.39916	14.2	156	46	50.6	56	62	68.8
nibp_diastolic_p0.5	train	2	65.5972	10.1947	18	156	53.5	58.5	65	72	79
nibp_diastolic_p0.9	train	2	77.8141	12.3774	29	223	63	69.4	77	85.2	93.4
nibp_diastolic_std	train	2	5.4313	3.16356	0	46	2	3	5	7	9.5
ibp_diastolic_p0.1	train	2	53.1678	7.48688	11	96.3	44.5	48.3	52.8	57.6	62.65
ibp_diastolic_p0.5	train	2	61.3421	8.30811	11	105	51.5	56	61	66.5	71.5
ibp_diastolic_p0.9	train	2	72.1542	11.2791	11	301	59.6	65	71.5	78.2	85
ibp_diastolic_std	train	2	4.76407	2.54365	0	31	2	3	4	6	8
bp_systolic_p0.1	train	2	96.4659	13.7329	45.6	250	81.8	87.8	94.6	103	113.3
bp_systolic_p0.5	train	2	110.977	15.4346	58.5	254.5	94	100	109	119.5	131
bp_systolic_p0.9	train	2	130.338	20.2403	63	259	106.6	115.8	128	142.2	157.5
respiratory_rate_meas_p0.1	test	2	8.80093	3.15775	0	49	4.4	7	9.7	11	12
respiratory_rate_meas_p0.5	test	2	11.9259	3.90645	0	275	10	11	12	13	14
respiratory_rate_meas_p0.9	test	2	13.4565	6.10176	0	388	11	12	13	14	16
amount_propofol_p0.1	test	2	102.031	76.7058	0	1000	26	44	70	150	200
amount_propofol_p0.5	test	2	143.488	104.607	0	1002	50	80	125	200	211.5
amount_propofol_p0.9	test	2	228.247	182.211	0	1505	95	138	180	222.525	463.1
amount_propofol_sum	test	2	451.553	536.17	0	9046	130	180	250	500	1051
amount_ephedrin_p0.1	test	2	6.35392	2.05139	2.01	21	3.3	6	6	6.3	9
amount_ephedrin_p0.5	test	2	6.82236	2.24333	3	36	6	6	6	7.5	9
amount_ephedrin_p0.9	test	2	7.41667	2.68678	3	55.2	6	6	6	9	9
amount_ephedrin_sum	test	2	16.4759	12.1046	3	102	6	6	12	21	30
amount_mivacurium_p0.1	test	2	14.3513	4.04651	2	40	10	12	14	17.2	20
amount_mivacurium_p0.5	test	2	14.5415	3.78609	2	40	10	12	14	18	20
amount_mivacurium_p0.9	test	2	14.7817	3.71728	4	40	10	12	15	18	20
amount_mivacurium_sum	test	2	16.3192	7.06023	4	115.8	10	12	15	20	20
amount_cafedrin_and_theodrenalin_p0.1	test	2	3.33023	2.30212	0.3	29	1.3	2	2	5.8	5.8
amount_cafedrin_and_theodrenalin_p0.5	test	2	20.159	6.30374	3	105	11	21	21	21	22
amount_cafedrin_and_theodrenalin_p0.9	test	2	42.011	13.724	6	200	34	36.2	40	40	60
amount_cafedrin_and_theodrenalin_sum	test	2	116.756	107.163	21	2541	42	42	84	147	231
amount_clonidin_p0.1	test	2	0.05275	0.0257165	0.00015	0.18	0.03	0.03	0.045	0.075	0.075
amount_clonidin_p0.5	test	2	0.0546036	0.0258491	0.00015	0.402525	0.03	0.03	0.045	0.075	0.075
amount_clonidin_p0.9	test	2	0.056942	0.0281108	0.00015	0.700545	0.03	0.042	0.051	0.075	0.075
amount_clonidin_sum	test	2	0.0921776	0.0610408	0.00015	0.80505	0.03	0.06	0.075	0.12	0.15
rate_norepinephrin_p0.1	test	2	0.00137236	0.00243957	0	0.119944	0	0	0.00072209	0.00239888	0.00318214
rate_norepinephrin_p0.5	test	2	0.00230286	0.00280149	0	0.119944	0	0.000890349	0.00181414	0.00301024	0.0047856
rate_norepinephrin_p0.9	test	2	0.00493929	0.0545474	0	2.40192	0	0.00175626	0.00297472	0.00421866	0.00599923
amount_fentanyl_p0.1	test	2	0.124016	0.0710894	0.01	0.5	0.06	0.09	0.1	0.15	0.2
amount_fentanyl_p0.5	test	2	0.151669	0.0683622	0.01	0.5	0.1	0.1	0.15	0.2	0.25
amount_fentanyl_p0.9	test	2	0.19992	0.0679329	0.01	0.5	0.1	0.17	0.19	0.235	0.285
amount_fentanyl_sum	test	2	0.434505	0.283097	0.01	6.3	0.2	0.3	0.4	0.5	0.7
rate_propofol_p0.1	test	2	4.78957	6.73465	0	449.805	0.792027	4.00085	5.19417	6.00087	6.19862
rate_propofol_p0.5	test	2	5.50319	6.67101	0	449.805	3.00597	4.98547	5.99095	6.00814	6.99772
rate_propofol_p0.9	test	2	6.02141	6.90252	0	449.805	4.12377	5.44214	5.99869	6.54426	7.61144
amount_parecoxib_p0.1	test	2	39.0368	4.45188	10	60	40	40	40	40	40
amount_parecoxib_p0.5	test	2	39.0604	4.51081	10	80	40	40	40	40	40
amount_parecoxib_p0.9	test	2	39.0767	4.68208	10	112	40	40	40	40	40
amount_parecoxib_sum	test	2	43.3931	14.5436	10	160	40	40	40	40	40
amount_dexamethason_p0.1	test	2	4.32446	1.84731	1	40	4	4	4	4	4
amount_dexamethason_p0.5	test	2	4.32851	1.85441	1	40	4	4	4	4	4
amount_dexamethason_p0.9	test	2	4.33255	1.87372	1	40	4	4	4	4	4
amount_dexamethason_sum	test	2	4.80575	2.86773	1	80	4	4	4	4	8
rate_remifentanil_p0.1	test	2	0.0100987	0.00706871	0	0.18006	0.00120028	0.00599949	0.0108938	0.0125671	0.018
rate_remifentanil_p0.5	test	2	0.0123445	0.00996289	0	0.450226	0.00596635	0.00898285	0.0119982	0.0150042	0.0180474
rate_remifentanil_p0.9	test	2	0.0152019	0.042687	0	2.10718	0.00599847	0.0112901	0.0120077	0.0177129	0.0228182
amount_norepinephrin_p0.1	test	2	0.0440232	0.0881535	0	1	0.0048	0.0075	0.0162	0.041725	0.104
amount_norepinephrin_p0.5	test	2	0.0679791	0.100045	0	1.001	0.009	0.015	0.0345	0.079	0.15565
amount_norepinephrin_p0.9	test	2	0.127429	0.148817	0	2.1305	0.013	0.0325625	0.0778	0.162025	0.309355
amount_norepinephrin_sum	test	2	0.298932	0.491186	0	15.0215	0.02	0.057	0.153	0.3625	0.727
amount_metamizol_p0.1	test	2	1424.11	529.243	400.5	19999.5	1000.5	1000.5	1500	1999.5	1999.5
amount_metamizol_p0.5	test	2	1424.89	529.975	400.5	19999.5	1000.5	1000.5	1500	1999.5	1999.5
amount_metamizol_p0.9	test	2	1425.78	532.017	400.5	19999.5	1000.5	1000.5	1500	1999.5	1999.5
amount_metamizol_sum	test	2	1552.72	753.973	400.5	19999.5	1000.5	1000.5	1500	1999.5	1999.5
amount_ampicillin_sulbactam_p0.1	test	2	1084.9	41.9804	500	1100	1000	1100	1100	1100	1100
amount_ampicillin_sulbactam_p0.5	test	2	1498.62	32.1412	750	1500	1500	1500	1500	1500	1500
amount_ampicillin_sulbactam_p0.9	test	2	1912.34	53.601	950	2000	1900	1900	1900	1900	2000
amount_ampicillin_sulbactam_sum	test	2	3544.14	1636.85	1500	24000	3000	3000	3000	3000	6000
amount_ondansetron_p0.1	test	2	4.15351	0.849889	0.58	16	4	4	4	4	4
amount_ondansetron_p0.5	test	2	4.154	0.849407	1	16	4	4	4	4	4
amount_ondansetron_p0.9	test	2	4.15449	0.849827	1	16	4	4	4	4	4
amount_ondansetron_sum	test	2	4.66749	1.95598	1	36	4	4	4	4	8
amount_piritramid_p0.1	test	2	4.89976	1.8521	1.005	15	3	3.3	4.5	6	7.5
amount_piritramid_p0.5	test	2	5.00773	1.88921	1.5	41.25	3	4.005	4.995	6	7.5
amount_piritramid_p0.9	test	2	5.12581	2.07805	1.5	68.25	3	4.005	4.995	6	7.5
amount_piritramid_sum	test	2	6.54316	4.24763	1.5	82.5	3	4.5	4.995	7.5	10.5
amount_cefuroxim_p0.1	test	2	1499.39	29.9131	420	1999.5	1500	1500	1500	1500	1500
amount_cefuroxim_p0.5	test	2	1499.5	26.6129	500	1999.5	1500	1500	1500	1500	1500
amount_cefuroxim_p0.9	test	2	1499.61	25.0668	500	1999.5	1500	1500	1500	1500	1500
amount_cefuroxim_sum	test	2	1761.22	729.89	700.5	13500	1500	1500	1500	1500	3000
volume_water-full_electrolyte_solution_p0.1	test	2	500.223	28.3549	50	1000	500	500	500	500	500
volume_water-full_electrolyte_solution_p0.5	test	2	501.049	27.9717	100	1000	500	500	500	500	500
volume_water-full_electrolyte_solution_p0.9	test	2	501.935	32.9588	100	1000	500	500	500	500	500
volume_water-full_electrolyte_solution_sum	test	2	1036.74	845.582	100	16500	500	500	1000	1000	2000
amount_cefazolin_p0.1	test	2	1999.51	136.215	1000	4000	2000	2000	2000	2000	2000
amount_cefazolin_p0.5	test	2	2003.21	118.731	1000	4000	2000	2000	2000	2000	2000
amount_cefazolin_p0.9	test	2	2007.41	113.431	1000	4000	2000	2000	2000	2000	2000
amount_cefazolin_sum	test	2	2410.37	1056.82	1000	12000	2000	2000	2000	2000	4000
amount_rocuronium_p0.1	test	2	29.7041	19.559	5	120	10	13	30	40	50
amount_rocuronium_p0.5	test	2	33.2115	17.5125	5	120	10	20	30	40	50
amount_rocuronium_p0.9	test	2	40.2521	14.8371	5	120	26	30	40	48	50
amount_rocuronium_sum	test	2	62.1994	43.8687	5	900	30	40	50	75	100
amount_cisatracurium_p0.1	test	2	6.37936	3.01899	1	50	2.4	4	6	9	10
amount_cisatracurium_p0.5	test	2	6.89409	2.6397	1	50	4	5	7	9	10
amount_cisatracurium_p0.9	test	2	7.836	2.28999	1	50	5	6	8	10	10
amount_cisatracurium_sum	test	2	10.9964	6.40777	1	76	5	7	10	13	19
amount_remifentanil_p0.1	test	2	0.344031	0.585466	0	5	0.0255	0.04	0.132	0.39275	0.91054
amount_remifentanil_p0.5	test	2	0.469869	0.621948	0	5	0.04	0.0885	0.275	0.592	1
amount_remifentanil_p0.9	test	2	0.703363	0.756716	0	5	0.05664	0.20645	0.502	0.93175	1.5238
amount_remifentanil__sum	test	2	1.21171	1.6362	0	35.19	0.08	0.3	0.75	1.535	2.81
age	test	2	53.4414	18.3768	18	106	28	38	55	68	77
bmi	test	2	26.8923	6.67739	14.7684	168.707	20.3074	22.6474	25.7117	29.7609	34.6064
body_weight	test	2	80.2399	21.5617	50	208	58	65	77	90	105
body_length	test	2	169.265	16.093	50	210	158	163	170	178	184
number_of_previous_admissions	test	2	0.878098	2.05153	0	48	0	0	0	1	2
hospitalization_time	test	2	99.5138	239.19	24.3742	9128.25	26.3621	28.8376	46.2033	64.0898	174.743
number_of_surgeries	test	2	0.186306	1.05219	0	23	0	0	0	0	0
aneasthesia_time	test	2	5.29864	224.56	0.0144444	27227.6	0.884722	1.27583	2.02722	3.34347	5.85722
number_of_previous_surgeries	test	2	0.546052	1.47828	0	23	0	0	0	1	2
surgery_time	test	2	1.75719	3.58315	0	215.4	0.294722	0.55	1.02833	1.90028	3.51722
op_n_class_p0.1	test	2	4.05211	1.4085	0	5	2	3	5	5	5
op_n_class_p0.5	test	2	4.05337	1.40804	0	5	2	3	5	5	5
op_n_class_p0.9	test	2	4.05386	1.40785	0	5	2	3	5	5	5
history_of_infection_diagnosis	test	2	0.0829609	0.447545	0	9	0	0	0	0	0
history_of_dehydration	test	2	0.0373155	0.303991	0	7	0	0	0	0	0
history_of_peripheral_arterial_disease	test	2	0.0483543	0.395323	0	9	0	0	0	0	0
history_of_drug_related_disorder	test	2	0.00331843	0.0919508	0	6	0	0	0	0	0
history_of_copd	test	2	0.0571583	0.521385	0	15	0	0	0	0	0
history_of_alcohol_related_disorders	test	2	0.0128674	0.156916	0	6	0	0	0	0	0
history_of_obesity	test	2	0.14635	0.658619	0	15	0	0	0	0	0
history_of_liver_cirrhosis	test	2	0.0114452	0.200755	0	9	0	0	0	0	0
number_of_previous_diagnosis	test	2	2.98151	14.1476	0	590	0	0	0	1	6
history_of_psychiatric_disorder	test	2	0.155628	0.578563	0	12	0	0	0	0	1
history_of_chronical_pain	test	2	0.035961	0.311633	0	9	0	0	0	0	0
history_of_dissociative__disorder	test	2	0.000609508	0.027288	0	2	0	0	0	0	0
history_of_nutritional_deficiency	test	2	0	0	0	0	0	0	0	0	0
history_of_respiratory_failure	test	2	0.0887173	0.641798	0	17	0	0	0	0	0
history_of_cognitive_impairment	test	2	0.0127997	0.190634	0	9	0	0	0	0	0
history_of_metabolic_acidosis	test	2	0.0290532	0.362156	0	15	0	0	0	0	0
history_of_nicotine_related_disorders	test	2	0.0135446	0.163208	0	7	0	0	0	0	0
history_of_carcinoma	test	2	0.14933	0.670087	0	17	0	0	0	0	0
history_of_hiv	test	2	0.00453745	0.0766272	0	3	0	0	0	0	0
history_of_peripheral_vascular_disease	test	2	0.00372477	0.10305	0	5	0	0	0	0	0
history_of_ards	test	2	0.00203169	0.0506905	0	2	0	0	0	0	0
history_of_diabetes_mellitus	test	2	0.154409	0.531178	0	9	0	0	0	0	1
history_of_sleep_apnea	test	2	0.0299336	0.276494	0	9	0	0	0	0	0
history_of_unspecific_delir	test	2	0.0392794	0.341826	0	12	0	0	0	0	0
history_of_hypertension	test	2	0.436882	0.902068	0	15	0	0	0	1	1
history_of_cerebral_infarction	test	2	0.00392794	0.0725764	0	3	0	0	0	0	0
history_of_parkinson_disease	test	2	0.00927807	0.118613	0	4	0	0	0	0	0
history_of_amputation	test	2	0.0102262	0.17907	0	8	0	0	0	0	0
history_of_depression	test	2	0.0503183	0.3206	0	8	0	0	0	0	0
history_of_chronical_kidney_disease	test	2	0.122985	0.527642	0	9	0	0	0	0	0
history_of_hypercholesterolemia	test	2	0.0326426	0.246653	0	7	0	0	0	0	0
history_of_anxiety_disorder	test	2	0.017608	0.254379	0	12	0	0	0	0	0
history_of_tia	test	2	0.00196397	0.070287	0	5	0	0	0	0	0
history_of_coronary_heart_disease	test	2	0.0986049	0.516076	0	15	0	0	0	0	0
history_of_dementia	test	2	0.00988758	0.129223	0	6	0	0	0	0	0
history_of_heart_failure	test	2	0.0407016	0.309302	0	9	0	0	0	0	0
history_of_hyperlipidemia	test	2	0.0389408	0.317948	0	9	0	0	0	0	0
ppeak_p0.1	test	2	13.2999	3.52213	0	51	9.4	11.2	13	15	17.5
ppeak_p0.5	test	2	15.9972	4.01306	0	51	12	13	15	18	21
ppeak_p0.9	test	2	18.2707	4.69382	0	62	13	15	17.4	20.8	24.6
pinsp_p0.1	test	2	13.984	3.07499	0	40	10.61	12	13.9	15.5	18
pinsp_p0.5	test	2	15.7189	3.79123	1.4	40	12	13	15	18	21
pinsp_p0.9	test	2	17.3611	4.31321	1.9	43	13	14.2	16.3	19.9	23
peep_meas_p0.1	test	2	3.89414	1.8234	0	15	1.5	3	4	5	6
peep_meas_p0.5	test	2	5.06363	1.89665	0	16	3	4	5	6	8
peep_meas_p0.9	test	2	5.62938	2.03811	0	17.4	3	5	5	7	8
peep_set_p0.1	test	2	4.54476	1.86933	0	50.3	2	3	5	5.03	7
peep_set_p0.5	test	2	5.17033	1.98643	0	70.5	3	5	5	6	8
peep_set_p0.9	test	2	5.51465	2.29362	0	99.4	3	5	5	7	8
tidal_volume_p0.1	test	2	246.73	171.349	0	986.8	0.3548	68.5	288	383.55	448.4
tidal_volume_p0.5	test	2	377.998	202.252	0	1367	0.49	352	439	508.5	569.1
tidal_volume_p0.9	test	2	465.868	242.604	0	2055.1	0.6216	424	521.5	609	697.16
tidal_volume_sum	test	2	10751.9	11878.8	0	278260	13.528	3526	8171	14532	23195.6
compliance_p0.1	test	2	37.2435	14.5273	0	269	19.37	27.485	36.85	46.52	55.3
compliance_p0.5	test	2	46.8991	14.2607	0	430	30.375	37.6	46.3	55.3	63.725
compliance_p0.9	test	2	54.6768	16.3541	0	616	37.06	44.56	53.58	63.34	72.905
fio2_set_p0.1	test	2	55.1165	12.8964	0	100	43.51	50	50	60	68
fio2_set_p0.5	test	2	65.2114	18.0114	0	100	50	50	60	75	100
fio2_set_p0.9	test	2	96.8596	9.85249	0	100	90	100	100	100	100
fio2_meas_p0.1	test	2	46.1403	12.7915	0	98.2	33	38	44	52	60
fio2_meas_p0.5	test	2	57.7786	17.1725	0.515	100	40	45.5	54	67	87
fio2_meas_p0.9	test	2	90.0966	12.1204	19.8	100	74.4	89.6	95	96.8	98
pcv_ventilation_therapy_time	test	2	2.254	7.76309	0.00111111	263.739	0.594889	0.965	1.55667	2.48583	3.80861
endotracheal_tube_access_time	test	2	6.29309	98.2876	0	3184.68	0.753167	1.15972	1.88917	2.94	4.7145
preoxygination_ventilation_therapy_time	test	2	0.136349	0.126399	0	2.47278	0.0471667	0.0716667	0.110833	0.166389	0.244222
sef_right_p0.1	test	2	9.2359	2.97599	0	18	5.23	7.75	9.4	11	12.988
sef_right_p0.5	test	2	10.8465	2.66824	1.5	18.7	8	9	11	12.5	14
sef_right_p0.9	test	2	12.8283	5.14981	2	98	8.9	10.8	12.6	14.5	16.532
psi_p0.1	test	2	26.8464	7.05406	6.3	99	20.6	22.95	25.4	29.8	34.72
psi_p0.5	test	2	29.9213	7.7096	14	99.5	23	25	29	33.5	38
psi_p0.9	test	2	38.2632	51.4239	15	1633.5	24.8	28.2	34	40	50.48
sef_left_p0.1	test	2	9.2379	2.90656	0	18	5.2	7.8525	9.4	11	12.637
sef_left_p0.5	test	2	10.8101	2.6278	0	18	7.94	9	11	12.5	14
sef_left_p0.9	test	2	12.693	4.5373	0	83	9	10.7	12.4	14.5	16.122
artifact_level_p0.1	test	2	0.487815	4.073	0	58	0	0	0	0	0
artifact_level_p0.5	test	2	1.15231	6.96438	0	100	0	0	0	0	0
artifact_level_p0.9	test	2	3.31828	10.177	0	100	0	0	0	1	8.9
relaxometrie_tof_p0.1	test	2	2.67315	6.42379	0	95	0	0.4	2	4	4
relaxometrie_tof_p0.5	test	2	3.84496	7.72604	0	97	1	2	4	4	4
relaxometrie_tof_p0.9	test	2	5.38398	11.6361	0	99.4	3	3.7	4	4	4
emg_p0.1	test	2	0.470868	3.0561	0	36.4	0	0	0	0	0
emg_p0.5	test	2	0.813636	3.95257	0	42.5	0	0	0	0	0
emg_p0.9	test	2	2.54835	8.18384	0	64.7	0	0	0	0	6.88
supression_ratio_p0.1	test	2	0.678493	4.18611	0	56	0	0	0	0	0
supression_ratio_p0.5	test	2	1.09283	4.99835	0	56	0	0	0	0	0
supression_ratio_p0.9	test	2	2.40037	7.28938	0	64.4	0	0	0	0	6.94
pco2_in_blood_p0.1	test	2	40.4487	5.5914	17.92	60.9	34.3	37.2	40	43.75	47.6
pco2_in_blood_p0.5	test	2	41.2201	5.53518	22.3	60.9	34.9	37.875	40.7	44.325	48.4
pco2_in_blood_p0.9	test	2	42.012	6.05326	22.3	70.64	35.58	38.35	41.22	45.45	48.9
sodium_in_blood_p0.1	test	2	138.725	3.16373	127	146	135	137	139	141	142
sodium_in_blood_p0.5	test	2	138.966	3.20536	127	148	135	137.125	139	141	142.35
sodium_in_blood_p0.9	test	2	139.214	3.34384	127	155.2	135.27	137.925	139.3	141	142.97
bicarbonat_in_blood_p0.1	test	2	23.681	2.57598	12.39	32.3	20.6	22.2	23.8	25.2	26.6
bicarbonat_in_blood_p0.5	test	2	23.9223	2.3655	16.1	32.3	21.1	22.675	23.8	25.225	26.75
bicarbonat_in_blood_p0.9	test	2	24.1538	2.33191	16.34	32.3	21.34	22.9	24	25.39	26.9
haemoglobin_in_blood_p0.1	test	2	7.18164	1.46771	2.666	11.16	5.208	6.1566	7.254	8.2088	8.96272
haemoglobin_in_blood_p0.5	test	2	7.2872	1.43749	3.596	11.16	5.3444	6.262	7.316	8.277	9.052
haemoglobin_in_blood_p0.9	test	2	7.3773	1.44434	3.596	11.284	5.41508	6.3364	7.378	8.4196	9.14624
hematocrit_from_blood_p0.1	test	2	35.6884	6.90587	13.84	55	26.208	31.23	36.2	40.4	43.99
hematocrit_from_blood_p0.5	test	2	36.1719	6.75482	18.3	55	26.95	31.6	36.55	40.8	44.26
hematocrit_from_blood_p0.9	test	2	36.5815	6.78598	18.3	55.69	27.192	31.92	36.7	41.4	44.6
urine_p0.1	test	2	332.612	287.877	1.5	2060	83.2	150	250	464	572.4
urine_p0.5	test	2	372.908	306.656	7.5	2300	100	180	300	500	688
urine_p0.9	test	2	418.469	347.165	13.5	2540	100	200	354	500	782
urine_sum	test	2	690.551	796.338	15	7700	110	250	500	800	1500
urine_invasive_p0.1	test	2	332.746	288.461	1.5	2060	82.4	149.5	245	464.25	574.3
urine_invasive_p0.5	test	2	373.207	307.251	7.5	2300	100	180	300	500	688.5
urine_invasive_p0.9	test	2	418.955	347.795	13.5	2540	100	200	357	500	784
urine_invasive_sum	test	2	692.152	797.58	15	7700	110	247.5	500	800	1500
heart_rate_p0.1	test	2	58.0817	11.8299	32.6	123.5	45	50	56.2	63.8	73.3
heart_rate_p0.5	test	2	65.0883	13.2034	39	138	50.5	56	63	72	83
heart_rate_p0.9	test	2	76.2502	15.4031	40	158.7	58.5	65.1	74	85	96.87
heart_rate_std	test	2	4.25526	2.81463	0	38.5	2	2.5	3.5	5	7.5
ibp_systolic_p0.1	test	2	100.585	16.0068	5	162	88.69	93	99.3	105.225	117.26
ibp_systolic_p0.5	test	2	116.75	18.3905	5	168.5	100	107	115	123.5	137.1
ibp_systolic_p0.9	test	2	137.922	23.8485	5	231.9	114.96	125	134.1	151.65	168.68
ibp_systolic_std	test	2	9.70625	5.38712	0	29.5	4	6	9	12	17
ibp_mean_p0.1	test	2	70.7008	10.9406	1	115	62.16	66	70	75	81.44
ibp_mean_p0.5	test	2	81.251	12.307	1	122	70.8	74.25	81	87	92.8
ibp_mean_p0.9	test	2	96.0506	16.3747	1	163.3	81.76	87	95	104	112.82
ibp_mean_std	test	2	6.49372	3.72378	0	23	3	4	6	8	11
spo2_p0.1	test	2	98.07	1.95145	84.25	100	95.6	97	98.4	100	100
spo2_p0.5	test	2	99.079	1.21944	90	100	97	98	100	100	100
spo2_p0.9	test	2	99.7269	0.638922	93.6	100	99	100	100	100	100
spo2_std	test	2	0.328479	0.525955	0	4.5	0	0	0	1	1
puls_p0.1	test	2	57.1127	11.6746	29.4	122.5	44.3	49	55.7	62.8	72.3
puls_p0.5	test	2	64.4507	12.919	35	128	50	55	62	71	81
puls_p0.9	test	2	75.422	15.2032	40	135.8	57.6	64.45	73.4	85	95.92
puls_std	test	2	4.32501	2.96047	0	27	1.5	2	4	5	8
bp_diastolic_p0.1	test	2	56.3496	9.3159	28.4	131	45.8	50	55.5	61.6	68
bp_diastolic_p0.5	test	2	65.1688	10.2349	30	131	53	58	64	71	79
bp_diastolic_p0.9	test	2	77.7695	13.058	38	193	62.74	69	76.6	85.2	93.5
respiratory_rate_p0.1	test	2	11.8945	3.39662	0	49	9.6	10	11.75	12.725	15
respiratory_rate_p0.5	test	2	13.6673	3.60139	0	49	10.5	12	13	15	17.15
respiratory_rate_p0.9	test	2	16.922	4.61751	0	49	12.3	14	16.2	19.025	21.93
respiratory_rate_std	test	2	1.14173	1.21122	0	9	0	0	1	2	3
nibp_mean_p0.1	test	2	68.6745	10.4569	0	126	57	61.8	67.3	74.1	81.8
nibp_mean_p0.5	test	2	78.3197	11.1251	47	148	65.5	70	77	85	94
nibp_mean_p0.9	test	2	91.6335	13.7897	55.8	203.7	75	82	90.1	100.2	109
nibp_mean_std	test	2	5.96117	3.68517	0	45	2	3.5	5	7.5	10.5
body_temperature_p0.1	test	2	35.8599	1.2878	19.04	39.9	35.2	35.6	36	36.3	36.7
body_temperature_p0.5	test	2	36.247	0.58851	32	39.9	35.55	35.9	36.2	36.6	36.95
body_temperature_p0.9	test	2	36.4951	0.604377	32	39.9	35.8	36.1	36.5	36.9	37.2
nibp_systolic_p0.1	test	2	97.0374	15.0543	44	196.6	81.2	87.6	94.95	104	115
nibp_systolic_p0.5	test	2	111.574	16.557	71	199	93	100	108.5	121	133
nibp_systolic_p0.9	test	2	130.522	21.0377	82.1	232.6	106	115	128	142.775	159
nibp_systolic_std	test	2	8.79277	5.79086	0	54.5	3	5	7.5	11	16
nibp_diastolic_p0.1	test	2	56.9605	9.86941	28.4	134	46	50.3	56	62.4	69.24
nibp_diastolic_p0.5	test	2	65.7286	10.7061	30	134	53	58	65	72	79.5
nibp_diastolic_p0.9	test	2	78.0932	13.3342	38	193	62.7	69.2	77	85.8	94.2
nibp_diastolic_std	test	2	5.45171	3.1812	0	31	2	3	5	7	9.5
ibp_diastolic_p0.1	test	2	54.1908	8.68554	0	86.8	44.68	49	54.6	58.7	63
ibp_diastolic_p0.5	test	2	62.1276	9.56762	0	92	51	57	62	67.5	72.1
ibp_diastolic_p0.9	test	2	72.9611	12.547	0	124.2	59.16	65.45	72.5	79.15	85.56
ibp_diastolic_std	test	2	4.56276	2.66045	0	16	2	3	4	5.5	7.5
bp_systolic_p0.1	test	2	96.6431	14.0158	44	185.7	81.4	88	94.9	103.2	113.8
bp_systolic_p0.5	test	2	111.381	15.7409	71	190	94	100.5	109	120.5	132
bp_systolic_p0.9	test	2	130.789	20.8596	83.3	229.3	106.1	115.3	128.1	143	158.8
respiratory_rate_meas_p0.1	train	3	8.86922	6.65683	0	360	2	5	9	12	15
respiratory_rate_meas_p0.5	train	3	9.27533	6.59514	0	360	3	5	9	12	15.485
respiratory_rate_meas_p0.9	train	3	9.68338	6.76812	0	360	3	5	10	13	16
amount_piritramid_p0.1	train	3	4.28205	1.05645	0.075	44.505	3	3.15	4.5	4.995	4.995
amount_piritramid_p0.5	train	3	4.44564	1.0115	0.075	44.505	3	3.9975	4.995	4.995	4.995
amount_piritramid_p0.9	train	3	4.59538	1.12717	0.075	67.9995	3	4.5	4.995	4.995	4.995
amount_piritramid_sum	train	3	9.00206	6.78362	0.075	149.85	3	4.995	6.99	10.5	15
volume_water-full_electrolyte_solution_p0.1	train	3	502.678	42.1528	1.889	1000	500	500	500	500	500
volume_water-full_electrolyte_solution_p0.5	train	3	503.01	43.0241	1.889	1000	500	500	500	500	500
volume_water-full_electrolyte_solution_p0.9	train	3	503.434	44.5616	1.889	1000	500	500	500	500	500
volume_water-full_electrolyte_solution_sum	train	3	699.671	530.969	1.889	15000	500	500	500	500	1000
age	train	3	53.4591	18.487	18	120	28	37	55	69	78
bmi	train	3	26.9319	7.38975	9.867	181.921	20.5151	22.7732	25.6612	29.4552	34.3679
body_weight	train	3	80.2736	21.4034	50	246	58	65	76.5	90	105
body_length	train	3	169.355	15.9284	50	272	158	164	170	178	184
number_of_previous_admissions	train	3	0.84191	2.04193	0	79	0	0	0	1	2
hospitalization_time	train	3	92.817	228.687	24.4723	10707.5	27.1228	29.6689	46.9764	61.7392	164.182
recovery_room_time	train	3	1.78883	89.3727	0.000277778	21057.5	0.0544222	0.19292	0.69107	1.45556	2.5979
number_of_surgeries	train	3	0.137942	0.811967	0	32	0	0	0	0	0
aneasthesia_time	train	3	2.99967	10.6973	0	429.061	0.895	1.28194	2.01722	3.24778	5.43106
number_of_previous_surgeries	train	3	0.491047	1.29771	0	34	0	0	0	1	1
surgery_time	train	3	1.66499	3.09049	0	305.422	0.3	0.551111	1.02194	1.86667	3.355
aldrete_score_p0.1	train	3	9.25258	1.01522	0	10	8	9	10	10	10
aldrete_score_p0.5	train	3	9.25303	1.01445	0	10	8	9	10	10	10
aldrete_score_p0.9	train	3	9.25352	1.01421	0	10	8	9	10	10	10
pain_nrs_p0.1	train	3	1.48014	1.93114	0	10	0	0	1	2	5
pain_nrs_p0.5	train	3	1.78528	2.12979	0	10	0	0	1	3	5
pain_nrs_p0.9	train	3	2.05823	2.3909	0	10	0	0	1	4	6
history_of_infection_diagnosis	train	3	0.0749452	0.428104	0	11	0	0	0	0	0
history_of_dehydration	train	3	0.0438236	0.366299	0	11	0	0	0	0	0
history_of_peripheral_arterial_disease	train	3	0.0392872	0.328008	0	12	0	0	0	0	0
history_of_drug_related_disorder	train	3	0.00217406	0.0577361	0	4	0	0	0	0	0
history_of_copd	train	3	0.035076	0.253407	0	9	0	0	0	0	0
history_of_alcohol_related_disorders	train	3	0.01212	0.147531	0	6	0	0	0	0	0
history_of_obesity	train	3	0.119111	0.473544	0	12	0	0	0	0	0
history_of_liver_cirrhosis	train	3	0.00650507	0.113727	0	7	0	0	0	0	0
number_of_previous_diagnosis	train	3	2.81539	14.61	0	803	0	0	0	1	6
history_of_psychiatric_disorder	train	3	0.153297	0.576736	0	13	0	0	0	0	1
history_of_chronical_pain	train	3	0.0332101	0.308946	0	11	0	0	0	0	0
history_of_dissociative__disorder	train	3	0.000513558	0.0298315	0	4	0	0	0	0	0
history_of_nutritional_deficiency	train	3	0.00011983	0.0124119	0	2	0	0	0	0	0
history_of_respiratory_failure	train	3	0.0628424	0.415943	0	11	0	0	0	0	0
history_of_cognitive_impairment	train	3	0.00908998	0.129931	0	7	0	0	0	0	0
history_of_metabolic_acidosis	train	3	0.0193269	0.243768	0	11	0	0	0	0	0
history_of_nicotine_related_disorders	train	3	0.0169988	0.214118	0	8	0	0	0	0	0
history_of_carcinoma	train	3	0.138678	0.508686	0	11	0	0	0	0	0
history_of_hiv	train	3	0.00470761	0.0829262	0	5	0	0	0	0	0
history_of_peripheral_vascular_disease	train	3	0.00369762	0.123655	0	10	0	0	0	0	0
history_of_ards	train	3	0.00190016	0.0534345	0	3	0	0	0	0	0
history_of_diabetes_mellitus	train	3	0.167865	0.546242	0	10	0	0	0	0	1
history_of_sleep_apnea	train	3	0.0262599	0.239465	0	9	0	0	0	0	0
history_of_unspecific_delir	train	3	0.0324226	0.300719	0	12	0	0	0	0	0
history_of_hypertension	train	3	0.410641	0.785052	0	14	0	0	0	1	1
history_of_cerebral_infarction	train	3	0.00477609	0.0909937	0	6	0	0	0	0	0
history_of_parkinson_disease	train	3	0.00965489	0.118809	0	6	0	0	0	0	0
history_of_amputation	train	3	0.0097576	0.17419	0	10	0	0	0	0	0
history_of_depression	train	3	0.054711	0.356429	0	11	0	0	0	0	0
history_of_chronical_kidney_disease	train	3	0.116287	0.477286	0	11	0	0	0	0	0
history_of_hypercholesterolemia	train	3	0.0298035	0.252662	0	11	0	0	0	0	0
history_of_anxiety_disorder	train	3	0.00968913	0.137755	0	9	0	0	0	0	0
history_of_tia	train	3	0.00116406	0.0369886	0	3	0	0	0	0	0
history_of_coronary_heart_disease	train	3	0.0869967	0.405134	0	12	0	0	0	0	0
history_of_dementia	train	3	0.00859354	0.106108	0	5	0	0	0	0	0
history_of_heart_failure	train	3	0.0410675	0.287325	0	12	0	0	0	0	0
history_of_hyperlipidemia	train	3	0.0280745	0.224188	0	10	0	0	0	0	0
ppeak_p0.1	train	3	14.8881	10.5826	0	100	5	8	13	18	25
ppeak_p0.5	train	3	15.2718	10.564	0	100	5	9	13.5	18	26
ppeak_p0.9	train	3	15.7148	10.8254	0	100	5	9	14	18.2	27
compliance_p0.1	train	3	44.2959	18.3818	0	200	20.9	32.305	43.9	55.6	67.3
compliance_p0.5	train	3	45.0928	18.1633	0	200	22.3	33.3	44.6	56.3	67.9
compliance_p0.9	train	3	45.8316	18.3561	0	200	22.6	33.9	45.3	57.1	69
fio2_set_p0.1	train	3	95.4743	12.8954	0	100	80	100	100	100	100
fio2_set_p0.5	train	3	96.1806	11.7183	0	100	85	100	100	100	100
fio2_set_p0.9	train	3	96.7468	10.8594	0	100	90	100	100	100	100
fio2_meas_p0.1	train	3	80.74	25.8957	0	100	27	78	95	96	97.1
fio2_meas_p0.5	train	3	82.1869	24.456	0	100	32	79	95	96	97.5
fio2_meas_p0.9	train	3	83.7047	23.6152	0	100	37.1	85.8	95	96.9	98
pcv_ventilation_therapy_time	train	3	2.1744	5.74956	0	527.42	0.612222	0.980278	1.61838	2.57611	4.01244
endotracheal_tube_access_time	train	3	3.26228	24.9774	0	1715.34	0.774167	1.17806	1.88944	2.96306	4.57872
preoxygination_ventilation_therapy_time	train	3	0.133565	0.196418	0	20.8492	0.0455556	0.0691667	0.108056	0.165	0.231944
o2_insufflation_ventilation_therapy_time	train	3	1.11681	3.88663	0	170.761	0.0761111	0.23863	0.634482	1.33028	2.28471
haemoglobin_in_blood_p0.1	train	3	6.84318	1.39262	0.51088	12.462	4.98046	5.89	6.944	7.812	8.556
haemoglobin_in_blood_p0.5	train	3	6.91363	1.34511	0.868	12.71	5.084	5.952	7.006	7.874	8.556
haemoglobin_in_blood_p0.9	train	3	6.98428	1.3206	1.24	12.958	5.208	6.0636	7.006	7.93135	8.618
heart_rate_p0.1	train	3	71.6622	14.8023	0	167	54.2	61	70	81	91.5
heart_rate_p0.5	train	3	76.0888	14.9101	0	175.5	58	65	74.5	85.5	96
heart_rate_p0.9	train	3	82.2141	15.669	0	180.5	63.1	71	81	92	103
heart_rate_std	train	3	3.01927	2.54391	0	39.5	0	1	2.5	4	6
spo2_p0.1	train	3	94.7266	3.39916	57.7	100	90.3	92.6	95	97.1	99
spo2_p0.5	train	3	96.697	2.58674	60	100	93	95	97	99	100
spo2_p0.9	train	3	98.0287	2.18375	60	100	95	97	98.8	100	100
spo2_std	train	3	0.874087	0.915545	0	16.5	0	0	1	1	2
puls_p0.1	train	3	71.979	15.111	25	185	54	61	70.5	81.6	92
puls_p0.5	train	3	76.5892	15.0932	25	241	58	65.5	75	86	96.35
puls_p0.9	train	3	82.7479	16.0259	25	352.2	63	71.4	81.5	92.9	103.5
puls_std	train	3	3.03415	2.90818	0	139	0	1	2.5	4	6
bp_diastolic_p0.1	train	3	67.8157	12.8567	13.4	178	52	59	67.3	76	84
bp_diastolic_p0.5	train	3	71.8494	12.541	21.5	183.5	56	63	71	80	88
bp_diastolic_p0.9	train	3	76.8864	13.9987	22.7	301.5	60.4	67.7	76	85	94
respiratory_rate_p0.1	train	3	12.3268	3.63478	0	62	8.6	10	12	14	16.9
respiratory_rate_p0.5	train	3	14.5733	3.54021	0	62	11	12	14	16.5	19
respiratory_rate_p0.9	train	3	17.4386	4.26613	0	66.4	12.7	14.8	17	19.8	22.6
respiratory_rate_std	train	3	1.46499	1.23378	0	13	0	1	1	2	3
nibp_mean_p0.1	train	3	83.2948	13.4733	0	236	66.6	74	83	91.9	100.1
nibp_mean_p0.5	train	3	87.0674	13.1263	0	236	71	78	86.5	95	104
nibp_mean_p0.9	train	3	91.3959	14.1763	31	236	74.1	82	90.6	100	109
nibp_mean_std	train	3	2.47287	3.00899	0	60	0	0	2	3.5	6
nibp_systolic_p0.1	train	3	120.637	19.3547	42	252	97.4	107.3	119	132.4	146
nibp_systolic_p0.5	train	3	126.185	19.2587	42	252	103	113	124.5	138	152
nibp_systolic_p0.9	train	3	131.664	20.4194	42	253.6	107.4	117.2	129.7	144	159
nibp_systolic_std	train	3	3.45266	3.84188	0	51.5	0	0	2.5	5	8
nibp_diastolic_p0.1	train	3	68.649	12.6431	18.5	178	53	60	68	76.5	84.6
nibp_diastolic_p0.5	train	3	72.5568	12.3431	21.5	178	57.5	64	72	80	88
nibp_diastolic_p0.9	train	3	77.4054	13.722	22.7	196.8	61	68.1	76.6	85.4	94
nibp_diastolic_std	train	3	2.6614	3.11982	0	53	0	0	2	4	6
bp_systolic_p0.1	train	3	120.755	19.6202	9	252	97.08	107.2	119.1	133	146.5
bp_systolic_p0.5	train	3	126.736	19.526	42	252	103	113	125	139	153
bp_systolic_p0.9	train	3	132.691	20.9263	42	315.9	107.9	118	130.6	145.4	160.5
respiratory_rate_meas_p0.1	test	3	8.78273	5.72877	0	96	2	5	9	12	15
respiratory_rate_meas_p0.5	test	3	9.21247	5.65583	0	96	3	5	9	12	15
respiratory_rate_meas_p0.9	test	3	9.58846	5.8209	0	96	3	5	10	13	16
amount_piritramid_p0.1	test	3	4.2774	1.09918	0	26.304	3	3.15	4.5	4.995	4.995
amount_piritramid_p0.5	test	3	4.44507	1.87826	0	103.5	3	3.9975	4.995	4.995	4.995
amount_piritramid_p0.9	test	3	4.61523	3.04199	0	180.696	3	4.5	4.995	4.995	4.995
amount_piritramid_sum	test	3	9.03082	7.8637	0	207	3	4.995	6	9.99	15
volume_water-full_electrolyte_solution_p0.1	test	3	502.565	42.3368	148.167	1000	500	500	500	500	500
volume_water-full_electrolyte_solution_p0.5	test	3	502.681	42.0211	148.167	1000	500	500	500	500	500
volume_water-full_electrolyte_solution_p0.9	test	3	502.862	42.6728	148.167	1000	500	500	500	500	500
volume_water-full_electrolyte_solution_sum	test	3	716.437	667.072	148.167	19000	500	500	500	500	1000
age	test	3	53.4414	18.3768	18	106	28	38	55	68	77
bmi	test	3	26.8923	6.67739	14.7684	168.707	20.3074	22.6474	25.7117	29.7609	34.6064
body_weight	test	3	80.2399	21.5617	50	208	58	65	77	90	105
body_length	test	3	169.265	16.093	50	210	158	163	170	178	184
number_of_previous_admissions	test	3	0.878098	2.05153	0	48	0	0	0	1	2
hospitalization_time	test	3	100.463	238.924	24.5767	9130.38	27.0859	29.6862	46.9433	65.5543	176.587
recovery_room_time	test	3	1.67669	20.8798	0.000548056	1875.68	0.0549134	0.198205	0.710107	1.48192	2.67384
number_of_surgeries	test	3	0.186306	1.05219	0	23	0	0	0	0	0
aneasthesia_time	test	3	3.26023	5.83255	0	284.87	0.882667	1.27125	2.0225	3.32917	5.80067
number_of_previous_surgeries	test	3	0.546052	1.47828	0	23	0	0	0	1	2
surgery_time	test	3	1.75692	3.5822	0	215.4	0.295556	0.55	1.02875	1.90035	3.51667
aldrete_score_p0.1	test	3	9.24608	1.04483	0	10	8	9	10	10	10
aldrete_score_p0.5	test	3	9.24672	1.04334	0	10	8	9	10	10	10
aldrete_score_p0.9	test	3	9.24733	1.04247	0	10	8	9	10	10	10
pain_nrs_p0.1	test	3	1.48211	1.91796	0	10	0	0	1	2	5
pain_nrs_p0.5	test	3	1.78705	2.11417	0	10	0	0	1	3	5
pain_nrs_p0.9	test	3	2.05238	2.36818	0	10	0	0	1	4	5.9
history_of_infection_diagnosis	test	3	0.0829609	0.447545	0	9	0	0	0	0	0
history_of_dehydration	test	3	0.0373155	0.303991	0	7	0	0	0	0	0
history_of_peripheral_arterial_disease	test	3	0.0483543	0.395323	0	9	0	0	0	0	0
history_of_drug_related_disorder	test	3	0.00331843	0.0919508	0	6	0	0	0	0	0
history_of_copd	test	3	0.0571583	0.521385	0	15	0	0	0	0	0
history_of_alcohol_related_disorders	test	3	0.0128674	0.156916	0	6	0	0	0	0	0
history_of_obesity	test	3	0.14635	0.658619	0	15	0	0	0	0	0
history_of_liver_cirrhosis	test	3	0.0114452	0.200755	0	9	0	0	0	0	0
number_of_previous_diagnosis	test	3	2.98151	14.1476	0	590	0	0	0	1	6
history_of_psychiatric_disorder	test	3	0.155628	0.578563	0	12	0	0	0	0	1
history_of_chronical_pain	test	3	0.035961	0.311633	0	9	0	0	0	0	0
history_of_dissociative__disorder	test	3	0.000609508	0.027288	0	2	0	0	0	0	0
history_of_nutritional_deficiency	test	3	0	0	0	0	0	0	0	0	0
history_of_respiratory_failure	test	3	0.0887173	0.641798	0	17	0	0	0	0	0
history_of_cognitive_impairment	test	3	0.0127997	0.190634	0	9	0	0	0	0	0
history_of_metabolic_acidosis	test	3	0.0290532	0.362156	0	15	0	0	0	0	0
history_of_nicotine_related_disorders	test	3	0.0135446	0.163208	0	7	0	0	0	0	0
history_of_carcinoma	test	3	0.14933	0.670087	0	17	0	0	0	0	0
history_of_hiv	test	3	0.00453745	0.0766272	0	3	0	0	0	0	0
history_of_peripheral_vascular_disease	test	3	0.00372477	0.10305	0	5	0	0	0	0	0
history_of_ards	test	3	0.00203169	0.0506905	0	2	0	0	0	0	0
history_of_diabetes_mellitus	test	3	0.154409	0.531178	0	9	0	0	0	0	1
history_of_sleep_apnea	test	3	0.0299336	0.276494	0	9	0	0	0	0	0
history_of_unspecific_delir	test	3	0.0392794	0.341826	0	12	0	0	0	0	0
history_of_hypertension	test	3	0.436882	0.902068	0	15	0	0	0	1	1
history_of_cerebral_infarction	test	3	0.00392794	0.0725764	0	3	0	0	0	0	0
history_of_parkinson_disease	test	3	0.00927807	0.118613	0	4	0	0	0	0	0
history_of_amputation	test	3	0.0102262	0.17907	0	8	0	0	0	0	0
history_of_depression	test	3	0.0503183	0.3206	0	8	0	0	0	0	0
history_of_chronical_kidney_disease	test	3	0.122985	0.527642	0	9	0	0	0	0	0
history_of_hypercholesterolemia	test	3	0.0326426	0.246653	0	7	0	0	0	0	0
history_of_anxiety_disorder	test	3	0.017608	0.254379	0	12	0	0	0	0	0
history_of_tia	test	3	0.00196397	0.070287	0	5	0	0	0	0	0
history_of_coronary_heart_disease	test	3	0.0986049	0.516076	0	15	0	0	0	0	0
history_of_dementia	test	3	0.00988758	0.129223	0	6	0	0	0	0	0
history_of_heart_failure	test	3	0.0407016	0.309302	0	9	0	0	0	0	0
history_of_hyperlipidemia	test	3	0.0389408	0.317948	0	9	0	0	0	0	0
ppeak_p0.1	test	3	14.3501	9.738	0	75	5	8	13	17	24
ppeak_p0.5	test	3	14.7299	9.71099	0	75	5	9	13	18	24.75
ppeak_p0.9	test	3	15.1611	9.94188	0	75	5	9	14	18	25
compliance_p0.1	test	3	44.0256	18.1039	0	119	21.4	31.9875	43.4	55.725	66.5
compliance_p0.5	test	3	44.7886	17.9141	0	119	22.43	33	44.2	56.2	67.235
compliance_p0.9	test	3	45.5562	18.1466	0	119	22.7	33.675	45.06	57.4	68.17
fio2_set_p0.1	test	3	94.9713	14.0758	0	100	80	100	100	100	100
fio2_set_p0.5	test	3	95.7265	12.8264	0	100	80	100	100	100	100
fio2_set_p0.9	test	3	96.4279	11.7911	0	100	90	100	100	100	100
fio2_meas_p0.1	test	3	80.0417	26.5671	0	100	27	77	94.25	96	97
fio2_meas_p0.5	test	3	81.5673	25.1944	0	100	29.75	78.125	95	96	97
fio2_meas_p0.9	test	3	82.7673	24.6858	0	100	32.35	84.85	95	96	97
pcv_ventilation_therapy_time	test	3	2.26331	7.76011	0.00111111	263.739	0.593472	0.974722	1.57944	2.49375	3.81139
endotracheal_tube_access_time	test	3	6.25699	98.2607	0	3184.68	0.757694	1.16653	1.89111	2.95556	4.75722
preoxygination_ventilation_therapy_time	test	3	0.138084	0.179299	0	5.20672	0.0472222	0.0719444	0.110833	0.166389	0.244167
o2_insufflation_ventilation_therapy_time	test	3	1.03163	3.24564	0.00138889	65.535	0.0786848	0.235278	0.628735	1.18132	2.11037
haemoglobin_in_blood_p0.1	test	3	6.82242	1.38413	2.8892	11.284	4.96	5.89	6.882	7.874	8.5312
haemoglobin_in_blood_p0.5	test	3	6.88277	1.35695	3.038	11.284	5.115	5.921	7.006	7.874	8.556
haemoglobin_in_blood_p0.9	test	3	6.95617	1.34425	3.3852	11.284	5.208	5.9892	7.068	7.967	8.6056
heart_rate_p0.1	test	3	71.8777	15.0724	38	142.3	54.4	61	70	80.8	92
heart_rate_p0.5	test	3	76.3011	15.2775	38	150	58.5	65	75	86	96
heart_rate_p0.9	test	3	82.3661	16.0814	38	161.2	63.3	71	80.4	92.05	104
heart_rate_std	test	3	2.97943	2.47041	0	25.5	0	1	2.5	4	6
spo2_p0.1	test	3	94.6421	3.40237	75.4	100	90.3	92.5	95	97	99
spo2_p0.5	test	3	96.6491	2.59192	83	100	93	95	97	99	100
spo2_p0.9	test	3	98.0049	2.23964	83	100	95	97	98.7	100	100
spo2_std	test	3	0.890259	0.909139	0	9.5	0	0	1	1	2
puls_p0.1	test	3	71.7621	15.5009	32	132.8	53.3	60.5	70.6	81.3	93
puls_p0.5	test	3	76.4174	15.5442	33	136	58	65	75	86	97
puls_p0.9	test	3	82.5493	16.4893	33	146.2	63	71	81	92.1	105
puls_std	test	3	3.04758	2.93259	0	30.5	0	1	2.5	4	6.5
bp_diastolic_p0.1	test	3	67.7497	12.9911	16.4	137	51.4	58.5	67.3	76.1	84.12
bp_diastolic_p0.5	test	3	71.8521	12.8233	21	137	56.5	63	71	80	88
bp_diastolic_p0.9	test	3	77.0472	14.5847	35	183	60.28	67	76	85	95
respiratory_rate_p0.1	test	3	11.8696	3.34227	0	26	8.1	10	11.8	14	16
respiratory_rate_p0.5	test	3	14.2229	3.34689	0	28	10	12	14	16	18
respiratory_rate_p0.9	test	3	17.1828	4.33836	0	37.6	12	14.45	17	19.6	22.4
respiratory_rate_std	test	3	1.44693	1.14264	0	8.5	0	1	1	2	3
nibp_mean_p0.1	test	3	83.3355	13.6201	28.6	149	66.25	73.6	83.2	92.2	100.1
nibp_mean_p0.5	test	3	87.231	13.2598	54.5	157.5	71	77.875	87	95.5	104.5
nibp_mean_p0.9	test	3	91.7045	14.7371	55	182.7	74	81.6	91	100	109.8
nibp_mean_std	test	3	2.50626	2.87917	0	28	0	0	2	3.5	6
nibp_systolic_p0.1	test	3	121.069	19.5718	54.1	202	98.14	107	119.6	133	146.5
nibp_systolic_p0.5	test	3	126.711	19.5662	70	202.5	103.5	113	125	139	153
nibp_systolic_p0.9	test	3	132.188	20.6711	73	213.3	108	117.3	130	145	160.4
nibp_systolic_std	test	3	3.40408	3.77729	0	28	0	0	2.5	5	8
nibp_diastolic_p0.1	test	3	68.5275	12.893	33.3	165	52.6	59.6	68	77	84.6
nibp_diastolic_p0.5	test	3	72.4755	12.7258	35	165	57	64	72	81	89
nibp_diastolic_p0.9	test	3	77.4031	14.5336	35	183	60.8	67.425	76.4	85.4	95.5
nibp_diastolic_std	test	3	2.70425	3.21595	0	42	0	0	2	4	6
bp_systolic_p0.1	test	3	121.019	19.8346	63.8	202	97.96	107	119.4	133	147.12
bp_systolic_p0.5	test	3	127.091	19.853	70	202.5	103.5	113	125	139.5	153.6
bp_systolic_p0.9	test	3	133.132	21.2719	73	227	108.16	118	130.7	146.4	161.74

## Sheet: Table E
Table E: Model input features determined by the implemented feature selection algorithm. 10th, 50th, and 90th percentiles are denoted as p10, p50, and p90. The median absolute deviation is denoted as std and the sums of medications are denoted as sum. Time phases are highlighted as tl0, tl1, tl2, and tl3.
Time Phase	ML Type	Input features
T1	mlp	['tl0_age', 'tl1_asa_status_p0.9', 'tl1_metabolic_equivalents_p0.5', 'tl1_spo2_p0.1', 'tl1_lab_hct_p0.1', 'tl0_number_of_previous_diagnosis', 'tl1_hospitalization_time', 'tl1_lab_ca_p0.5', 'tl0_history_of_psychiatric_disorder', 'tl1_lab_eryt_p0.1', 'tl1_lab_hb_p0.1', 'tl1_ppeak_p0.9', 'tl1_lab_sodium_p0.1', 'tl1_nibp_systolic_p0.9', 'tl1_bp_systolic_p0.9', 'tl1_lab_crp_p0.9', 'tl1_amount_fentanyl…
T1	tree	['tl0_age', 'tl1_asa_status_p0.9', 'tl1_metabolic_equivalents_p0.5', 'tl1_spo2_p0.1', 'tl1_lab_hct_p0.1', 'tl0_number_of_previous_diagnosis', 'tl1_hospitalization_time', 'tl1_lab_ca_p0.5', 'tl0_history_of_psychiatric_disorder', 'tl1_lab_eryt_p0.1', 'tl1_lab_hb_p0.1', 'tl1_ppeak_p0.9', 'tl1_lab_sodium_p0.1', 'tl1_nibp_systolic_p0.9', 'tl1_bp_systolic_p0.9', 'tl1_lab_crp_p0.9', 'tl1_amount_fentanyl…
T2	mlp	['tl0_age', 'tl2_aneasthesia_time', 'tl2_amount_remifentanil_p0.5', 'tl2_ibp_systolic_p0.9', 'tl2_nibp_systolic_p0.9', 'tl2_surgery_time', 'tl2_sef_right_p0.5', 'tl2_amount_remifentanil__sum', 'tl2_sef_left_p0.1', 'tl2_pcv_ventilation_therapy_time', 'tl2_endotracheal_tube_access_time', 'tl2_hospitalization_time', 'tl2_bp_systolic_p0.9', 'tl2_tidal_volume_sum', 'tl2_ibp_mean_p0.9', 'tl2_nibp_mean_…
T2	tree	['tl0_age', 'tl2_aneasthesia_time', 'tl2_amount_remifentanil_p0.5', 'tl2_surgery_time', 'tl2_sef_right_p0.5', 'tl2_amount_remifentanil__sum', 'tl2_sef_left_p0.1', 'tl2_pcv_ventilation_therapy_time', 'tl2_endotracheal_tube_access_time', 'tl2_hospitalization_time', 'tl2_tidal_volume_sum', 'tl0_number_of_previous_diagnosis', 'tl2_nibp_systolic_p0.9', 'tl2_volume_water-full_electrolyte_solution_sum',…
T3	mlp	['tl3_aldrete_score_p0.9', 'tl0_age', 'tl3_recovery_room_time', 'tl3_pcv_ventilation_therapy_time', 'tl3_endotracheal_tube_access_time', 'tl3_heart_rate_p0.1', 'tl3_puls_std', 'tl0_number_of_previous_diagnosis', 'tl3_o2_insufflation_ventilation_therapy_time', 'tl3_hospitalization_time', 'tl3_heart_rate_std', 'tl0_history_of_psychiatric_disorder', 'tl3_amount_piritramid_sum', 'tl3_amount_piritrami…
T3	tree	['tl3_aldrete_score_p0.9', 'tl0_age', 'tl3_recovery_room_time', 'tl3_pcv_ventilation_therapy_time', 'tl3_endotracheal_tube_access_time', 'tl3_heart_rate_p0.1', 'tl3_puls_std', 'tl0_number_of_previous_diagnosis', 'tl3_o2_insufflation_ventilation_therapy_time', 'tl3_hospitalization_time', 'tl3_heart_rate_std', 'tl0_history_of_psychiatric_disorder', 'tl3_amount_piritramid_sum', 'tl3_amount_piritrami…
	mlp	['tl0_age', 'tl2_aneasthesia_time', 'tl2_amount_remifentanil_p0.5', 'tl1_nibp_systolic_p0.9', 'tl2_ibp_systolic_p0.9', 'tl2_nibp_systolic_p0.9', 'tl2_surgery_time', 'tl1_asa_status_p0.9', 'tl2_sef_right_p0.5', 'tl1_metabolic_equivalents_p0.5', 'tl2_amount_remifentanil__sum', 'tl2_sef_left_p0.1', 'tl2_pcv_ventilation_therapy_time', 'tl1_spo2_p0.1', 'tl2_spo2_p0.1', 'tl2_tidal_volume_sum', 'tl1_nib…
	tree	['tl0_age', 'tl2_aneasthesia_time', 'tl2_amount_remifentanil_p0.5', 'tl2_surgery_time', 'tl1_asa_status_p0.9', 'tl2_sef_right_p0.5', 'tl1_metabolic_equivalents_p0.5', 'tl2_amount_remifentanil__sum', 'tl2_sef_left_p0.1', 'tl2_pcv_ventilation_therapy_time', 'tl1_spo2_p0.1', 'tl2_spo2_p0.1', 'tl1_endotracheal_tube_access_time', 'tl2_endotracheal_tube_access_time', 'tl2_tidal_volume_sum', 'tl1_hospit…
T12	mlp	['tl0_age', 'tl2_aneasthesia_time', 'tl2_amount_remifentanil_p0.5', 'tl1_nibp_systolic_p0.9', 'tl2_ibp_systolic_p0.9', 'tl2_nibp_systolic_p0.9', 'tl2_surgery_time', 'tl1_asa_status_p0.9', 'tl2_sef_right_p0.5', 'tl1_metabolic_equivalents_p0.5', 'tl2_amount_remifentanil__sum', 'tl2_sef_left_p0.1', 'tl2_pcv_ventilation_therapy_time', 'tl1_spo2_p0.1', 'tl2_spo2_p0.1', 'tl2_tidal_volume_sum', 'tl1_nib…
T12	tree	['tl0_age', 'tl2_aneasthesia_time', 'tl2_amount_remifentanil_p0.5', 'tl2_surgery_time', 'tl1_asa_status_p0.9', 'tl2_sef_right_p0.5', 'tl1_metabolic_equivalents_p0.5', 'tl2_amount_remifentanil__sum', 'tl2_sef_left_p0.1', 'tl2_pcv_ventilation_therapy_time', 'tl1_spo2_p0.1', 'tl2_spo2_p0.1', 'tl1_endotracheal_tube_access_time', 'tl2_endotracheal_tube_access_time', 'tl2_tidal_volume_sum', 'tl1_hospit…
T23	mlp	['tl3_aldrete_score_p0.9', 'tl0_age', 'tl3_recovery_room_time', 'tl2_aneasthesia_time', 'tl2_amount_remifentanil_p0.5', 'tl2_ibp_systolic_p0.9', 'tl2_nibp_systolic_p0.9', 'tl3_nibp_systolic_p0.9', 'tl2_surgery_time', 'tl2_lab_pCO2_p0.9', 'tl3_lab_pCO2_p0.9', 'tl2_sef_right_p0.5', 'tl2_amount_remifentanil__sum', 'tl2_sef_left_p0.1', 'tl2_lab_hct_p0.1', 'tl3_lab_hct_p0.1', 'tl2_pcv_ventilation_ther…
T23	tree	['tl3_aldrete_score_p0.9', 'tl0_age', 'tl3_recovery_room_time', 'tl2_aneasthesia_time', 'tl2_amount_remifentanil_p0.5', 'tl2_ibp_systolic_p0.9', 'tl2_nibp_systolic_p0.9', 'tl3_nibp_systolic_p0.9', 'tl2_surgery_time', 'tl2_lab_pCO2_p0.9', 'tl3_lab_pCO2_p0.9', 'tl2_sef_right_p0.5', 'tl2_amount_remifentanil__sum', 'tl2_sef_left_p0.1', 'tl2_lab_hct_p0.1', 'tl3_lab_hct_p0.1', 'tl2_pcv_ventilation_ther…
T123	mlp	['tl3_aldrete_score_p0.9', 'tl0_age', 'tl3_recovery_room_time', 'tl2_aneasthesia_time', 'tl2_amount_remifentanil_p0.5', 'tl1_nibp_systolic_p0.9', 'tl2_ibp_systolic_p0.9', 'tl2_nibp_systolic_p0.9', 'tl3_nibp_systolic_p0.9', 'tl2_surgery_time', 'tl1_asa_status_p0.9', 'tl2_sef_right_p0.5', 'tl1_metabolic_equivalents_p0.5', 'tl2_amount_remifentanil__sum', 'tl2_sef_left_p0.1', 'tl1_lab_pCO2_p0.5', 'tl…
T123	tree	['tl3_aldrete_score_p0.9', 'tl0_age', 'tl3_recovery_room_time', 'tl2_aneasthesia_time', 'tl2_amount_remifentanil_p0.5', 'tl1_nibp_systolic_p0.9', 'tl2_ibp_systolic_p0.9', 'tl2_nibp_systolic_p0.9', 'tl3_nibp_systolic_p0.9', 'tl2_surgery_time', 'tl1_asa_status_p0.9', 'tl2_sef_right_p0.5', 'tl1_metabolic_equivalents_p0.5', 'tl2_amount_remifentanil__sum', 'tl2_sef_left_p0.1', 'tl1_lab_pCO2_p0.5', 'tl…

## Sheet: Table F
Table F: Absolute values of model weights for the best applicable MLP version M12 read from the first model layer. Due to the application of L1-regularization, we could gain insights into input variables that are important for the model. 10th, 50th, and 90th percentiles are denoted as p10, p50, and p90. The median absolute deviation is denoted as std and the sums of medications are denoted as sum…	feature	weights
	tl0_age	0.906976
	tl0_history_of_unspecific_delir	0.783926
	tl0_history_of_hypertension	0.631019
	tl0_history_of_psychiatric_disorder	0.620577
	tl2_puls_p0.9_miss_indicator	0.526173
	tl2_puls_std_miss_indicator	0.476373
	tl2_psi_p0.1_miss_indicator	0.37965
	tl0_ops_hearing_organs	0.374386
	tl0_number_of_previous_surgeries	0.357631
	tl0_number_of_surgeries	0.340311
	tl2_amount_remifentanil_p0.5	0.337294
	tl1_emergency_case	0.335258
	tl1_type_general_balanced_anesthesia	0.335224
	tl2_rate_propofol_p0.9_miss_indicator	0.328195
	tl1_op_n_class_p0.1_miss_indicator	0.326338
	tl2_amount_fentanyl_p0.1_miss_indicator	0.324714
	tl2_amount_clonidin_sum_miss_indicator	0.304237
	tl2_amount_fentanyl_sum_miss_indicator	0.293238
	tl2_amount_cefazolin_sum_miss_indicator	0.286709
	tl2_fio2_set_p0.1_miss_indicator	0.267101
	tl2_op_n_class_p0.1_miss_indicator	0.254184
	tl1_asa_status_p0.9	0.253419
	tl2_op_n_class_p0.1	0.249654
	tl0_gender	0.248646
	tl0_history_of_chronical_kidney_disease	0.246412
	tl2_compliance_p0.5_miss_indicator	0.246408
	tl1_carcinoma	0.242966
	tl1_metabolic_equivalents_p0.5_miss_indicator	0.242911
	tl0_ops_history_visual_organs	0.241607
	tl0_ops_respiratory_tract	0.241489
	tl2_type_general_balanced_anesthesia	0.238785
	tl0_history_of_dementia	0.236423
	tl2_amount_cafedrin_and_theodrenalin_p0.1_miss_indicator	0.233634
	tl1_lab_sodium_p0.1	0.228986
	tl2_fio2_meas_p0.1	0.225271
	tl2_tidal_volume_p0.1_miss_indicator	0.223074
	tl1_spo2_p0.1	0.221191
	tl2_surgery_time	0.218001
	tl1_drug_class_antibiotics	0.217067
	tl0_history_of_amputation	0.213418
	tl2_amount_propofol_p0.1	0.213172
	tl2_amount_norepinephrin_sum_miss_indicator	0.212484
	tl2_drug_class_opioid	0.210729
	tl0_ops_digestive_tract	0.20996
	tl0_ops_hormon_system	0.208806
	tl2_type_total_intravenous_anesthesia	0.208047
	tl2_amount_parecoxib_p0.1_miss_indicator	0.207427
	tl2_amount_piritramid_sum	0.207134
	tl2_amount_ephedrin_p0.5_miss_indicator	0.205678
	tl2_amount_rocuronium_p0.9_miss_indicator	0.20423
	tl2_amount_ondansetron_sum	0.204091
	tl2_tidal_volume_sum_miss_indicator	0.203988
	tl2_amount_piritramid_sum_miss_indicator	0.203963
	tl2_amount_clonidin_sum	0.19991
	tl2_respiratory_rate_meas_p0.1_miss_indicator	0.19865
	tl2_peep_set_p0.9	0.197441
	tl1_diabetes_mellitus	0.192767
	tl1_infection_diagnosis	0.190849
	tl0_history_of_parkinson_disease	0.190567
	tl2_amount_propofol_sum	0.189284
	tl2_amount_piritramid_p0.9_miss_indicator	0.187767
	tl1_lab_pCO2_p0.9	0.187616
	tl2_amount_norepinephrin_p0.9_miss_indicator	0.18735
	tl2_peep_set_p0.9_miss_indicator	0.186222
	tl0_ops_history_facial_organs	0.185612
	tl0_history_of_depression	0.182727
	tl2_amount_rocuronium_sum_miss_indicator	0.181083
	tl1_lab_leucocytes_p0.9	0.180033
	tl2_nibp_mean_p0.9	0.179329
	tl0_ops_history_hormon_system	0.178752
	tl2_amount_cefuroxim_sum	0.178013
	tl1_lab_pCO2_p0.9_miss_indicator	0.177905
	tl0_history_of_respiratory_failure	0.176712
	tl2_rate_norepinephrin_p0.1	0.173675
	tl2_amount_parecoxib_sum_miss_indicator	0.173643
	tl2_heart_rate_p0.1	0.172315
	tl2_rate_norepinephrin_p0.1_miss_indicator	0.171306
	tl2_amount_ampicillin_sulbactam_sum_miss_indicator	0.171244
	tl0_history_of_peripheral_arterial_disease	0.17088
	tl2_sef_right_p0.5	0.170783
	tl0_history_of_alcohol_related_disorders	0.169939
	tl2_tidal_volume_p0.1	0.169882
	tl1_lab_aPTT_p0.9	0.168969
	tl0_history_of_infection_diagnosis	0.167622
	tl1_lab_plate_p0.1	0.167279
	tl1_drug_class_sedative	0.165574
	tl2_pinsp_p0.5_miss_indicator	0.16419
	tl2_amount_dexamethason_p0.1	0.161851
	tl2_bp_systolic_p0.9	0.160694
	tl2_bp_diastolic_p0.9	0.159676
	tl2_volume_water-full_electrolyte_solution_sum	0.159463
	tl2_obesity	0.156492
	tl0_history_of_copd	0.155273
	tl1_drug_class_corticosteroids	0.154819
	tl2_nibp_mean_std	0.154444
	tl0_history_of_cognitive_impairment	0.153411
	tl2_drug_class_sedative	0.151759
	tl2_sef_right_p0.5_miss_indicator	0.150753
	tl0_body_length	0.150708
	tl0_ops_lymphatic_system	0.149219
	tl2_heart_rate_std_miss_indicator	0.148421
	tl1_volume_water-full_electrolyte_solution_sum	0.147462
	tl1_op_n_class_p0.1	0.147012
	tl1_drug_class_opioid	0.146968
	tl2_body_temperature_p0.9_miss_indicator	0.146731
	tl0_history_of_heart_failure	0.146547
	tl1_puls_p0.9_miss_indicator	0.145052
	tl0_body_length_miss_indicator	0.144785
	tl2_peep_meas_p0.5_miss_indicator	0.144057
	tl2_rate_remifentanil_p0.9_miss_indicator	0.143214
	tl1_drug_class_steroids	0.142105
	tl1_lab_ca_p0.5_miss_indicator	0.138912
	tl1_metabolic_equivalents_p0.5	0.138809
	tl2_lab_potassium_p0.9	0.136273
	tl1_puls_std_miss_indicator	0.135895
	tl2_tidal_volume_sum	0.134744
	tl1_lab_leucocytes_p0.9_miss_indicator	0.134536
	tl2_general_op_complication	0.134508
	tl2_amount_cisatracurium_sum_miss_indicator	0.134456
	tl0_history_of_drug_related_disorder	0.132737
	tl1_amount_fentanyl_sum_miss_indicator	0.130526
	tl2_nibp_diastolic_p0.5	0.129984
	tl1_lab_crp_p0.9_miss_indicator	0.129036
	tl2_fio2_set_p0.1	0.12837
	tl2_amount_ampicillin_sulbactam_p0.1_miss_indicator	0.127772
	tl2_amount_ondansetron_sum_miss_indicator	0.127013
	tl2_amount_propofol_p0.1_miss_indicator	0.126984
	tl2_psi_p0.1	0.126727
	tl2_respiratory_rate_meas_p0.1	0.126646
	tl2_amount_ephedrin_p0.5	0.124849
	tl0_history_of_obesity	0.123305
	tl2_amount_remifentanil__sum_miss_indicator	0.123176
	tl2_amount_dexamethason_sum_miss_indicator	0.123163
	tl2_hospitalization_time	0.122396
	tl2_sef_left_p0.1_miss_indicator	0.122274
	tl0_history_of_tia	0.121192
	tl2_heart_rate_p0.1_miss_indicator	0.120598
	tl1_amount_fentanyl_p0.1_miss_indicator	0.119937
	tl0_ops_urinary_system	0.119833
	tl2_hypertension	0.119731
	tl1_fio2_set_p0.1_miss_indicator	0.119489
	tl2_supression_ratio_p0.9_miss_indicator	0.119049
	tl2_other_free_text_op_complication	0.118409
	tl2_volume_water-full_electrolyte_solution_p0.1	0.118223
	tl1_amputation	0.118012
	tl2_peep_meas_p0.5	0.117771
	tl2_heart_rate_std	0.116818
	tl2_amount_piritramid_p0.9	0.116632
	tl0_history_of_diabetes_mellitus	0.116626
	tl2_dissociative__disorder	0.116351
	tl2_amount_parecoxib_p0.1	0.116259
	tl2_amount_cefuroxim_sum_miss_indicator	0.116168
	tl1_lab_crp_p0.9	0.115786
	tl2_nibp_systolic_std	0.11563
	tl1_cognitive_impairment	0.115438
	tl1_type_total_intravenous_anesthesia	0.115077
	tl2_supression_ratio_p0.9	0.114948
	tl1_hospitalization_time	0.114888
	tl2_carcinoma	0.114846
	tl0_ops_blood_vessels	0.114824
	tl2_nibp_mean_p0.9_miss_indicator	0.114381
	tl1_type_spinal_anesthesia	0.113665
	tl2_amount_dexamethason_p0.1_miss_indicator	0.113417
	tl1_lab_ca_p0.5	0.113057
	tl0_number_of_previous_diagnosis	0.112855
	tl2_lab_sodium_p0.1_miss_indicator	0.112717
	tl1_lab_hb_p0.1	0.112663
	tl1_type_n_femoralis_block	0.112343
	tl2_ppeak_p0.9	0.111973
	tl0_number_of_previous_admissions	0.11177
	tl1_nibp_systolic_std	0.11135
	tl2_amount_remifentanil_p0.5_miss_indicator	0.111144
	tl2_volume_water-full_electrolyte_solution_p0.1_miss_indicator	0.110774
	tl2_drug_class_corticosteroids	0.110255
	tl0_currently_drinking	0.108884
	tl2_amount_propofol_sum_miss_indicator	0.108751
	tl1_delay_patient_op_complication	0.107631
	tl0_ops_nervous_system	0.10761
	tl1_respiratory_rate_meas_p0.1_miss_indicator	0.107452
	tl2_nibp_diastolic_std	0.107295
	tl0_ops_facial_organs	0.106709
	tl1_heart_rate_p0.1	0.105719
	tl1_ppeak_p0.9	0.105526
	tl2_ops_history_skin	0.105352
	tl2_lab_hct_p0.1_miss_indicator	0.10477
	tl2_amount_ondansetron_p0.1	0.104755
	tl2_volume_water-full_electrolyte_solution_sum_miss_indicator	0.104672
	tl2_urine_drain_access_complication	0.104371
	tl1_heart_rate_p0.1_miss_indicator	0.103545
	tl1_metabolic_acidosis	0.103412
	tl2_amount_cisatracurium_p0.5_miss_indicator	0.103371
	tl2_amount_cisatracurium_sum	0.103296
	tl1_lab_ph_blood_p0.9_miss_indicator	0.10327
	tl2_copd	0.103178
	tl2_amount_cafedrin_and_theodrenalin_p0.1	0.102532
	tl2_puls_p0.9	0.102526
	tl1_puls_p0.9	0.102506
	tl0_history_of_coronary_heart_disease	0.102361
	tl1_heart_failure	0.101949
	tl1_unplanned_change_of_procedure_op_complication	0.101832
	tl0_ops_history_respiratory_tract	0.101769
	tl1_hypercholesterolemia	0.101696
	tl2_type_plexus_brachialis_block	0.10121
	tl2_fio2_meas_p0.1_miss_indicator	0.101138
	tl1_fio2_meas_p0.1_miss_indicator	0.101027
	tl2_spo2_p0.1	0.101014
	tl2_type_epidural_anesthesia	0.100895
	tl1_anxiety_disorder	0.0994285
	tl0_history_of_metabolic_acidosis	0.0987309
	tl1_fio2_meas_p0.1	0.0983952
	tl2_ibp_diastolic_std_miss_indicator	0.0982442
	tl1_type_topical_local_anesthesia	0.0982211
	tl2_body_temperature_p0.9	0.0979421
	tl0_ops_history_olfactory_organs	0.0967875
	tl2_drug_class_antibiotics	0.0959047
	tl1_heart_rate_std	0.0957283
	tl1_lab_sodium_p0.1_miss_indicator	0.0954676
	tl2_type_interscalene_block	0.0954438
	tl0_ops_history_urinary_system	0.0951719
	tl2_nibp_diastolic_std_miss_indicator	0.0942642
	tl1_type_tap_block	0.0939387
	tl1_endotracheal_tube_access_complication	0.0934198
	tl1_spo2_p0.1_miss_indicator	0.0933186
	tl1_lab_pO2_p0.9_miss_indicator	0.0931656
	tl1_hypertension	0.0918819
	tl2_bp_diastolic_p0.9_miss_indicator	0.0918103
	tl2_type_pesc_block	0.0916626
	tl2_amount_ondansetron_p0.1_miss_indicator	0.0915778
	tl2_pinsp_p0.5	0.0912012
	tl2_compliance_p0.5	0.0906551
	tl2_amount_norepinephrin_p0.9	0.0903609
	tl1_bp_diastolic_p0.9	0.0903125
	tl2_psychiatric_disorder	0.0900248
	tl2_ibp_mean_std_miss_indicator	0.0896172
	tl1_nibp_diastolic_std	0.089061
	tl1_unspecific_delir	0.0889607
	tl1_type_plexus_brachialis_block	0.0882625
	tl1_lab_potassium_p0.9_miss_indicator	0.0882241
	tl2_emg_p0.9_miss_indicator	0.0882212
	tl1_type_epidural_anesthesia	0.0881339
	tl1_nibp_mean_p0.9_miss_indicator	0.0877378
	tl2_chronical_pain	0.0876724
	tl1_bp_diastolic_p0.9_miss_indicator	0.087475
	tl2_cathether_access_complication	0.0869265
	tl2_type_n_femoralis_block	0.0867577
	tl2_amount_remifentanil__sum	0.0863646
	tl1_peripheral_vascular_disease	0.086202
	tl2_drug_class_steroids	0.0861902
	tl2_amount_rocuronium_sum	0.0861029
	tl1_nibp_mean_std_miss_indicator	0.0860933
	tl1_bp_systolic_p0.9_miss_indicator	0.0857708
	tl1_nibp_diastolic_p0.5_miss_indicator	0.0857567
	tl1_peripheral_arterial_disease	0.0856517
	tl1_lab_hb_p0.1_miss_indicator	0.0853781
	tl1_asa_status_p0.9_miss_indicator	0.0847967
	tl1_ppeak_p0.9_miss_indicator	0.0844115
	tl1_volume_water-full_electrolyte_solution_p0.1	0.0841453
	tl1_volume_water-full_electrolyte_solution_p0.1_miss_indicator	0.0836858
	tl2_type_spinal_anesthesia	0.083662
	tl0_history_of_dehydration	0.0835852
	tl2_drug_class_parasympatholytic	0.083163
	tl1_nibp_systolic_p0.9_miss_indicator	0.0828923
	tl2_ppeak_p0.9_miss_indicator	0.0824716
	tl1_type_peripheral_block_anesthesia	0.0820205
	tl2_nibp_systolic_p0.9	0.0819233
	tl2_dehydration	0.0818679
	tl1_heart_rate_std_miss_indicator	0.0811024
	tl2_tia	0.080955
	tl0_history_of_sleep_apnea	0.0806245
	tl2_dementia	0.0801294
	tl2_patient_information_need_op_complication	0.0799064
	tl1_nibp_mean_std	0.0797614
	tl2_ibp_systolic_p0.9	0.0794563
	tl1_lab_hct_p0.1_miss_indicator	0.0792658
	tl1_nibp_diastolic_std_miss_indicator	0.0785832
	tl1_ops_history_skin	0.0780367
	tl2_puls_std	0.0776701
	tl1_coronary_heart_disease	0.0776303
	tl2_shortage_anesthesiologist_op_complication	0.0772117
	tl0_history_of_liver_cirrhosis	0.0766809
	tl2_anaemia	0.0763872
	tl2_ibp_diastolic_p0.9_miss_indicator	0.0760548
	tl2_anxiety_disorder	0.0759337
	tl2_drug_class_benzodiazipine	0.0757124
	tl2_type_tap_block	0.0756744
	tl2_sef_left_p0.1	0.0754786
	tl1_dissociative__disorder	0.0753531
	tl1_chronical_pain	0.0750751
	tl2_amputation	0.074633
	tl1_shortage_care_persons_op_complication	0.0740935
	tl1_respiratory_rate_meas_p0.1	0.0739715
	tl2_amount_norepinephrin_sum	0.0735042
	tl1_lab_eryt_p0.1	0.0732245
	tl1_drug_class_benzodiazipine	0.0731348
	tl2_amount_parecoxib_sum	0.0725594
	tl1_fio2_set_p0.1	0.071887
	tl1_volume_water-full_electrolyte_solution_sum_miss_indicator	0.0717533
	tl2_amount_cisatracurium_p0.5	0.0716765
	tl2_nibp_systolic_p0.9_miss_indicator	0.0715929
	tl0_history_of_peripheral_vascular_disease	0.0714873
	tl2_nibp_systolic_std_miss_indicator	0.0712701
	tl1_obesity	0.0711127
	tl2_ibp_systolic_p0.9_miss_indicator	0.0710587
	tl1_bp_systolic_p0.9	0.0707269
	tl1_puls_std	0.0700654
	tl1_nibp_diastolic_p0.5	0.070034
	tl1_lab_eryt_p0.1_miss_indicator	0.0700004
	tl1_hiv	0.0699467
	tl1_lab_aPTT_p0.9_miss_indicator	0.0697036
	tl2_type_stand_by_anesthesia	0.0696182
	tl1_nibp_mean_p0.9	0.0695528
	tl2_lab_pCO2_p0.9	0.0694122
	tl2_delay_surgeon_op_complication	0.0693859
	tl2_endotracheal_tube_access_complication	0.0692616
	tl1_drug_class_parasympatholytic	0.0690455
	tl0_number_of_previous_surgeries_miss_indicator	0.0689773
	tl2_urine_sum_miss_indicator	0.0688707
	tl1_delay_surgeon_op_complication	0.0687624
	tl1_chronical_kidney_disease	0.0685324
	tl1_missing_supplies_op_complication	0.0682773
	tl2_liver_cirrhosis	0.0682593
	tl1_patient_information_need_op_complication	0.0675846
	tl2_nibp_diastolic_p0.5_miss_indicator	0.0673759
	tl1_drug_related_disorder	0.0668412
	tl1_cathether_access_complication	0.0667441
	tl2_depression	0.0664757
	tl2_emg_p0.9	0.0663884
	tl2_lab_ph_blood_p0.9_miss_indicator	0.0662525
	tl1_type_n_ischiadicus_block	0.0661331
	tl2_chronical_kidney_disease	0.0659048
	tl1_lab_plate_p0.1_miss_indicator	0.065053
	tl2_delay_patient_op_complication	0.0644028
	tl2_coronary_heart_disease	0.0638175
	tl0_ops_history_hearing_organs	0.0632753
	tl2_type_n_ischiadicus_block	0.0632158
	tl1_alcohol_related_disorders	0.0627857
	tl1_lab_potassium_p0.9	0.0625586
	tl2_nicotine_related_disorders	0.0624032
	tl1_tia	0.0621905
	tl0_ops_history_digestive_tract	0.0621226
	tl2_lab_ph_blood_p0.9	0.0617351
	tl2_nibp_mean_std_miss_indicator	0.0615106
	tl2_heart_failure	0.0606834
	tl2_lab_hb_p0.1_miss_indicator	0.0604403
	tl0_ops_history_motoric_organs	0.059838
	tl2_endotracheal_tube_access_time	0.0595509
	tl1_type_pesc_block	0.0594157
	tl2_rate_propofol_p0.9	0.059414
	tl1_nibp_systolic_p0.9	0.0588321
	tl2_bp_systolic_p0.9_miss_indicator	0.0586596
	tl2_infection_diagnosis	0.0582783
	tl1_type_interscalene_block	0.0576949
	tl2_peripheral_vascular_disease	0.0568531
	tl2_sleep_apnea	0.0566272
	tl2_lab_potassium_p0.9_miss_indicator	0.0565289
	tl2_preoxygination_ventilation_therapy_time	0.0562341
	tl2_alcohol_related_disorders	0.0561966
	tl0_smoking_history	0.0560162
	tl0_number_of_previous_diagnosis_miss_indicator	0.0556763
	tl2_missing_supplies_op_complication	0.0556323
	tl2_urine_invasive_sum_miss_indicator	0.0553744
	tl1_type_stand_by_anesthesia	0.0553462
	tl1_other_free_text_op_complication	0.0545994
	tl2_ibp_mean_p0.9	0.0542697
	tl0_ops_olfactory_organs	0.0541998
	tl0_history_of_cerebral_infarction	0.053908
	tl1_general_op_complication	0.0536319
	tl1_anaemia	0.0530814
	tl2_urine_invasive_p0.9_miss_indicator	0.0527953
	tl2_type_topical_local_anesthesia	0.0524119
	tl2_shortage_care_persons_op_complication	0.0522337
	tl2_cognitive_impairment	0.0518418
	tl0_number_of_previous_admissions_miss_indicator	0.0513776
	tl2_respiratory_failure	0.0513678
	tl1_urine_drain_access_complication	0.0513565
	tl2_spo2_p0.1_miss_indicator	0.0512965
	tl2_diabetes_mellitus	0.051246
	tl2_amount_cefazolin_sum	0.0501653
	tl2_unplanned_change_of_procedure_op_complication	0.0497382
	tl2_parkinson_disease	0.0492592
	tl2_lab_sodium_p0.1	0.0489825
	tl2_amount_ampicillin_sulbactam_sum	0.0486493
	tl1_hyperlipidemia	0.0484054
	tl2_lab_pCO2_p0.9_miss_indicator	0.0482968
	tl1_cerebral_infarction	0.0474165
	tl2_ibp_systolic_std_miss_indicator	0.0469444
	tl2_drug_related_disorder	0.0468106
	tl2_urine_sum	0.0467897
	tl1_lab_hct_p0.1	0.0461653
	tl2_cerebral_infarction	0.0458031
	tl0_ops_history_lymphatic_system	0.0455639
	tl2_amount_rocuronium_p0.9	0.0455297
	tl0_drinking_history	0.0451079
	tl0_ops_history_cardio_system	0.0449877
	tl2_urine_invasive_sum	0.0446046
	tl1_dehydration	0.0443128
	tl1_nibp_systolic_std_miss_indicator	0.0442885
	tl1_sleep_apnea	0.0430451
	tl1_parkinson_disease	0.0429826
	tl1_liver_cirrhosis	0.0427594
	tl1_nicotine_related_disorders	0.0422523
	tl1_depression	0.0416514
	tl0_currently_smoking	0.0412781
	tl2_peripheral_arterial_disease	0.041271
	tl1_lab_pO2_p0.9	0.0412384
	tl0_age_miss_indicator	0.0407795
	tl0_number_of_surgeries_miss_indicator	0.0400972
	tl2_type_peripheral_block_anesthesia	0.0394544
	tl0_ops_parturition	0.0394339
	tl1_respiratory_failure	0.0381464
	tl2_ibp_mean_p0.9_miss_indicator	0.03782
	tl2_amount_ampicillin_sulbactam_p0.1	0.0370443
	tl2_ibp_systolic_std	0.0368908
	tl1_lab_ph_blood_p0.9	0.0355586
	tl1_shortage_anesthesiologist_op_complication	0.0347725
	tl2_emergency_case	0.0342146
	tl2_pcv_ventilation_therapy_time	0.0339015
	tl1_copd	0.0298978
	tl2_amount_fentanyl_p0.1	0.0296995
	tl2_lab_hct_p0.1	0.0295399
	tl2_urine_p0.9_miss_indicator	0.0292709
	tl1_psychiatric_disorder	0.0282215
	tl1_dementia	0.0267904
	tl2_hiv	0.0266995
	tl2_hypercholesterolemia	0.0258633
	tl2_aneasthesia_time	0.0247978
	tl2_urine_invasive_p0.9	0.0239459
	tl2_urine_p0.9	0.0238476
	tl2_hyperlipidemia	0.0237041
	tl2_metabolic_acidosis	0.0212114
	tl2_lab_hb_p0.1	0.0200369
	tl2_ibp_diastolic_p0.9	0.0194189
	tl2_ibp_mean_std	0.019108
	tl2_ibp_diastolic_std	0.0175677
	tl2_amount_fentanyl_sum	0.0173764
	tl2_rate_remifentanil_p0.9	0.0165145
	tl2_amount_dexamethason_sum	0.016109
	tl1_endotracheal_tube_access_time	0.0132225
	tl1_preoxygination_ventilation_therapy_time	0.0108689
	tl1_amount_fentanyl_sum	0.00186268
	tl1_amount_fentanyl_p0.1	0.000876025
